# Supplementary material for: Methyl 2-acetonyl-4-hydr­oxy-2H-1,2-benzothia­zine-3-carboxyl­ate 1,1-dioxide
Source: Acta Crystallogr Sect E Struct Rep Online. 2008 Jul 5;64(Pt 8):o1392. doi: 10.1107/S1600536808019156 (PMC2962253; doi:10.1107/S1600536808019156)
Supplement: Supplementary file 2 [file e-64-o1392-Isup2.hkl]

#
# h,k,l, Fc-squared, Fo-squared, sigma(Fo-squared) and status flag
#
data_I
_shelx_title ' 2007sot1196a in Pca2(1)'
_shelx_refln_list_code          4
_shelx_F_calc_maximum      127.93
_exptl_crystal_F_000       648.00
_reflns_d_resolution_high  0.7702
 
loop_
 _symmetry_equiv_pos_as_xyz
 'x, y, z'
 '-x, -y, z+1/2'
 'x+1/2, -y, z'
 '-x+1/2, y, z+1/2'
 
_cell_length_a    11.7982
_cell_length_b     8.7206
_cell_length_c    13.2474
_cell_angle_alpha  90.000
_cell_angle_beta   90.000
_cell_angle_gamma  90.000
 
_shelx_F_squared_multiplier     1.000
 
loop_
 _refln_index_h
 _refln_index_k
 _refln_index_l
 _refln_F_squared_calc
 _refln_F_squared_meas
 _refln_F_squared_sigma
 _refln_observed_status
   2   0 -17      244.19      223.59     19.98 o
   1   1 -17      234.60      219.25     18.14 o
   0   0 -16      530.72      615.33     56.12 o
   2   0 -16       80.17       71.65     11.13 o
   4   0 -16      518.57      604.70     56.61 o
   0   1 -16      214.10      245.67     31.45 o
   1   1 -16      269.75      312.44     15.38 o
   2   1 -16      148.87      149.05     10.39 o
   3   1 -16      141.86      151.17     13.86 o
   4   1 -16       32.49       42.43      8.47 o
   5   1 -16       39.56       14.48     10.51 o
   0   2 -16      153.26      174.33     19.93 o
   1   2 -16        4.57        0.31      8.46 o
   2   2 -16      108.79      107.73     15.11 o
   3   2 -16       10.68       13.87      7.34 o
   4   2 -16      231.55      246.02     25.27 o
   0   3 -16        5.32       13.66      7.95 o
   1   3 -16      373.23      420.57     27.95 o
   3   3 -16       66.55       46.23     13.78 o
   0   4 -16       37.58       51.00     14.38 o
   1   4 -16       10.72        9.04      6.83 o
   2   0 -15      524.24      497.20     32.07 o
   4   0 -15       83.01       83.50     14.50 o
   6   0 -15      857.59      862.21     89.42 o
   1   1 -15       79.91       82.85      7.61 o
   2   1 -15       71.96       72.24     13.01 o
   3   1 -15      447.08      475.59     19.73 o
   4   1 -15       57.83       62.43      6.26 o
   5   1 -15      105.99      101.18     12.02 o
   6   1 -15       11.85       16.03      7.39 o
   7   1 -15       50.24       43.84      6.99 o
   1   2 -15       49.07       47.94      4.19 o
   2   2 -15      552.21      566.71     25.93 o
   3   2 -15       31.89       39.87      6.23 o
   4   2 -15       41.74       34.07      9.28 o
   5   2 -15       72.23       89.71     17.55 o
   6   2 -15      154.66      145.10     30.55 o
   1   3 -15      275.86      262.38     20.58 o
   2   3 -15       81.13       64.72     12.35 o
   3   3 -15       14.13       31.61     13.05 o
   4   3 -15       37.55       38.35     11.53 o
   5   3 -15      136.75      171.21     42.09 o
   6   3 -15      101.75       78.82     19.71 o
   1   4 -15       98.50      110.89     10.63 o
   2   4 -15      192.46      171.77     48.67 o
   3   4 -15       40.79       38.56     25.60 o
   4   4 -15        7.20       13.97      8.77 o
   5   4 -15       91.91       82.18     17.76 o
   1   5 -15       41.72       38.59      8.54 o
   2   5 -15       67.15       71.54     20.00 o
   3   5 -15       26.86       20.91     38.04 o
   0   0 -14      418.48      397.36     32.75 o
   2   0 -14       77.58       89.07      8.09 o
   4   0 -14      303.84      309.87     38.52 o
   6   0 -14       32.63        9.93     11.92 o
   8   0 -14      132.15      120.54     14.91 o
   0   1 -14      123.82      128.03     23.34 o
   1   1 -14      973.14     1050.25     41.35 o
   2   1 -14      108.09      108.74      7.79 o
   3   1 -14      103.16      100.67      7.37 o
   4   1 -14        3.55        4.71      2.80 o
   5   1 -14      343.91      333.47     13.64 o
   6   1 -14       74.62       64.06      7.73 o
   7   1 -14      167.78      183.98     13.58 o
   8   1 -14       13.95        7.44      5.01 o
   0   2 -14      297.40      300.74     17.99 o
   1   2 -14      207.98      229.35      8.69 o
   2   2 -14       15.84       22.09      3.57 o
   3   2 -14        0.71        0.92      3.50 o
   4   2 -14      260.95      255.57     12.53 o
   5   2 -14       16.36       16.56      3.55 o
   6   2 -14       76.80       76.06      8.54 o
   7   2 -14       22.54       19.33      5.85 o
   8   2 -14      427.07      434.05     60.84 o
   0   3 -14      215.50      209.65     13.28 o
   1   3 -14       92.54       90.25      6.62 o
   2   3 -14       48.03       48.86      8.22 o
   3   3 -14       94.99      106.41     14.01 o
   4   3 -14        8.01       14.38      8.36 o
   5   3 -14       65.15       59.50     16.74 o
   6   3 -14      135.69      154.16     19.41 o
   7   3 -14       66.75       66.33     12.65 o
   0   4 -14      170.51      175.01     20.55 o
   1   4 -14        8.71        3.67      8.26 o
   2   4 -14       53.69       28.16     31.73 o
   3   4 -14       93.08      113.94     14.09 o
   4   4 -14       93.95       79.02     13.17 o
   5   4 -14      107.62       80.06     33.80 o
   6   4 -14       39.61       41.21     25.71 o
   7   4 -14       56.98       45.51     12.55 o
   0   5 -14      351.18      333.94     33.21 o
   1   5 -14       15.82      -13.97     13.66 o
   2   5 -14       75.20       83.69     14.80 o
   3   5 -14       92.31       64.11     18.99 o
   4   5 -14      109.58      129.58     18.99 o
   5   5 -14       22.15       35.29     10.71 o
   0   6 -14      135.77      139.75     20.02 o
   1   6 -14       54.26       71.12     17.29 o
   2   6 -14      110.17      125.80     18.48 o
   3   6 -14      259.02      290.02     37.25 o
   2   0 -13      864.59      871.41     42.35 o
   4   0 -13      173.60      171.42     21.37 o
   6   0 -13      784.38      793.56     39.63 o
   8   0 -13      103.79       88.43     10.11 o
  10   0 -13      257.76      247.03     31.21 o
   1   1 -13      281.77      289.93     10.36 o
   2   1 -13       57.12       57.74      7.98 o
   3   1 -13      174.43      183.79      9.05 o
   4   1 -13      125.07      112.83      7.76 o
   5   1 -13      193.68      204.65      8.99 o
   6   1 -13        4.57       10.42      4.71 o
   7   1 -13       37.05       52.68      5.03 o
   8   1 -13      120.22      119.17     14.15 o
   9   1 -13       92.24       91.89     10.38 o
   1   2 -13      184.77      194.88     10.02 o
   2   2 -13      428.93      426.68     14.49 o
   3   2 -13      214.65      204.48      9.04 o
   4   2 -13       14.96        6.70      3.59 o
   5   2 -13      134.55      139.44      8.06 o
   6   2 -13      303.75      315.53     16.61 o
   7   2 -13       33.17       37.11      7.10 o
   8   2 -13        4.14        6.98      9.02 o
   9   2 -13       31.89       29.04      5.81 o
   1   3 -13        0.69        0.38      1.84 o
   2   3 -13      272.69      258.27     10.47 o
   3   3 -13      116.37      102.88      7.36 o
   4   3 -13      139.30      137.64      8.60 o
   5   3 -13      188.82      171.49     11.37 o
   6   3 -13        2.05        3.68      4.78 o
   7   3 -13      306.55      305.19     27.50 o
   8   3 -13       21.62       42.32     38.65 o
   9   3 -13      107.52       88.32     26.55 o
   1   4 -13      285.41      370.40     31.96 o
   2   4 -13      101.32      112.94     13.89 o
   3   4 -13       11.50       20.05      3.88 o
   4   4 -13       54.93       47.55     10.41 o
   5   4 -13      159.20      160.36     19.11 o
   6   4 -13      188.70      215.02     22.60 o
   7   4 -13       25.75       27.43     37.43 o
   8   4 -13        2.31       10.09      8.36 o
   1   5 -13      212.68      258.30     25.16 o
   2   5 -13      161.95      175.60     19.32 o
   3   5 -13       33.50       42.84     13.57 o
   4   5 -13        6.71        5.91      8.87 o
   5   5 -13        7.32       -0.20     34.05 o
   6   5 -13      222.51      271.37     31.50 o
   7   5 -13      215.01      214.15     74.55 o
   1   6 -13      360.64      438.87     31.98 o
   2   6 -13       66.93      104.60     16.94 o
   3   6 -13        8.56       18.35     10.20 o
   4   6 -13       50.22       48.05     32.55 o
   5   6 -13       34.31       14.38     13.77 o
   1   7 -13       18.21       31.03     10.95 o
   2   7 -13      409.64      464.40     34.77 o
   3   7 -13       92.95       76.46     17.35 o
   0   0 -12     2500.54     2698.47    160.99 o
   2   0 -12      895.52      959.66     40.91 o
   4   0 -12      645.54      625.72     47.48 o
   6   0 -12       51.23       57.11      6.17 o
   8   0 -12      197.99      180.31     24.78 o
  10   0 -12      145.27      129.35     17.47 o
   0   1 -12      505.36      462.74     47.35 o
   1   1 -12     1284.48     1342.83     36.31 o
   2   1 -12       97.43      109.66      5.73 o
   3   1 -12      236.50      223.32      9.33 o
   4   1 -12       45.49       48.74      6.61 o
   5   1 -12      107.31      100.69      7.25 o
   6   1 -12      136.44      130.23      6.93 o
   7   1 -12      122.00      119.63      7.07 o
   8   1 -12      136.16      117.77      9.60 o
   9   1 -12      105.00      114.31     14.22 o
  10   1 -12       50.86       33.41      5.84 o
   0   2 -12      259.88      245.47     13.52 o
   1   2 -12      123.49      130.24     13.62 o
   2   2 -12      160.49      138.86      5.58 o
   3   2 -12       79.08       78.66      4.70 o
   4   2 -12      107.85      112.07      6.13 o
   5   2 -12       38.04       36.23      4.02 o
   6   2 -12      173.25      156.77      9.55 o
   7   2 -12       34.00       29.07      7.08 o
   8   2 -12      325.22      329.97     18.93 o
   9   2 -12       10.28        8.49      5.07 o
  10   2 -12       24.19       21.61     11.32 o
   0   3 -12      701.04      782.96     39.95 o
   1   3 -12      181.37      178.46      9.34 o
   2   3 -12      128.83      112.02      6.92 o
   3   3 -12      266.95      257.35      8.96 o
   4   3 -12      526.34      496.68     15.90 o
   5   3 -12      242.88      252.48     10.92 o
   6   3 -12       65.37       52.96      7.14 o
   7   3 -12      136.20      140.53     10.76 o
   8   3 -12       85.08       95.68     10.03 o
   9   3 -12      366.03      383.59     22.46 o
  10   3 -12       24.35        1.43     32.23 o
   1   4 -12      153.28      135.75     14.82 o
   2   4 -12      129.19      140.39     16.14 o
   3   4 -12       16.59       16.56      4.32 o
   4   4 -12      183.57      187.57     11.50 o
   5   4 -12       94.02       89.53      7.81 o
   6   4 -12       53.98       48.63      5.59 o
   7   4 -12      200.61      170.79     23.73 o
   8   4 -12      311.87      298.38     30.52 o
   9   4 -12       81.22       72.37     16.23 o
   0   5 -12      160.21      191.16     19.83 o
   1   5 -12       76.82       90.65     11.84 o
   2   5 -12       56.72       58.98     14.39 o
   3   5 -12      151.96      160.21     10.88 o
   4   5 -12      438.65      495.61     35.94 o
   5   5 -12      229.62      256.52     27.83 o
   6   5 -12       32.68       34.78     20.71 o
   7   5 -12       30.70       39.06     13.97 o
   8   5 -12      265.01      234.58     29.07 o
   0   6 -12      756.68      836.43     53.45 o
   1   6 -12      153.01      167.50     22.99 o
   2   6 -12       39.37       54.17     12.55 o
   3   6 -12      220.55      219.24     24.04 o
   4   6 -12        5.66        4.18     13.56 o
   5   6 -12       32.73       38.45     11.73 o
   6   6 -12       21.91       16.72     12.24 o
   7   6 -12       80.89       69.82     15.00 o
   0   7 -12      338.68      339.81     32.59 o
   1   7 -12       51.22       64.42     10.54 o
   2   7 -12       37.57       15.61     16.22 o
   3   7 -12       22.06       30.19     13.67 o
   4   7 -12      116.99      147.37     21.65 o
   5   7 -12        4.34        8.87     10.09 o
   0   8 -12      162.39      110.67     18.70 o
   1   8 -12      149.60      149.95     16.74 o
   2   0 -11     2378.07     2505.97     88.45 o
   4   0 -11       17.96       16.97      8.21 o
   6   0 -11       26.59       26.62      7.54 o
   8   0 -11      145.07      130.05     18.22 o
  10   0 -11      544.53      595.79     61.28 o
   1   1 -11      110.80      108.42      5.31 o
   2   1 -11      224.17      226.31      8.02 o
   3   1 -11     1319.01     1388.72     43.00 o
   4   1 -11       57.73       56.00      4.20 o
   5   1 -11      180.68      202.97      9.00 o
   6   1 -11       21.84       29.70      3.74 o
   7   1 -11      308.31      296.84     10.30 o
   8   1 -11       24.88       15.77      5.78 o
   9   1 -11        0.91       -3.70      4.54 o
  10   1 -11       16.41       10.67      8.58 o
  11   1 -11      327.16      354.48     24.02 o
   1   2 -11      763.31      798.45     23.82 o
   2   2 -11      561.39      544.14     18.31 o
   3   2 -11      296.97      319.87     11.65 o
   4   2 -11       17.01       18.63      2.87 o
   5   2 -11       99.44       83.27      5.71 o
   6   2 -11      728.48      700.14     22.52 o
   7   2 -11      175.57      175.55      9.19 o
   8   2 -11       52.83       52.77      5.05 o
   9   2 -11       64.78       70.00      5.57 o
  10   2 -11      533.75      615.09     38.88 o
  11   2 -11      147.10      141.02     21.38 o
   1   3 -11      371.78      380.54     10.26 o
   2   3 -11      219.41      223.04      9.02 o
   3   3 -11       32.12       28.79      4.27 o
   4   3 -11        9.33       10.03      4.20 o
   5   3 -11      138.02      130.09      6.39 o
   6   3 -11      238.47      245.46     12.62 o
   7   3 -11      287.59      310.99     14.27 o
   8   3 -11      167.27      163.35     11.33 o
   9   3 -11        5.25        8.14      3.81 o
  10   3 -11       12.97       13.13     15.35 o
  11   3 -11       17.55       21.82     14.17 o
   1   4 -11      325.60      294.05     16.91 o
   2   4 -11      382.29      412.34     17.45 o
   3   4 -11      239.87      219.18     10.91 o
   4   4 -11       72.36       66.01      9.81 o
   5   4 -11      333.42      331.34     15.74 o
   6   4 -11      390.40      438.44     21.47 o
   7   4 -11       45.18       33.91      6.60 o
   8   4 -11       28.98       29.08      7.67 o
   9   4 -11      173.61      169.17     23.20 o
  10   4 -11      291.75      289.96     37.17 o
   1   5 -11      249.78      330.03     26.11 o
   2   5 -11      270.73      325.02     23.97 o
   3   5 -11      406.67      367.88     20.96 o
   4   5 -11      154.31      172.89      8.43 o
   5   5 -11      126.27      124.66      7.96 o
   6   5 -11      127.67      122.38      8.92 o
   7   5 -11      281.44      310.78     29.70 o
   8   5 -11       61.00       56.02     11.02 o
   9   5 -11      145.75      155.19     19.72 o
   1   6 -11      194.98      140.33     35.39 o
   2   6 -11       61.70       48.58     17.76 o
   3   6 -11       53.58       44.49     31.53 o
   4   6 -11       33.97       27.64     12.95 o
   5   6 -11       35.88       25.40     10.71 o
   6   6 -11      166.35      174.78     22.59 o
   7   6 -11      276.48      282.35     48.32 o
   8   6 -11       41.60       58.04     15.81 o
   1   7 -11        6.75       15.29     10.40 o
   2   7 -11      168.43      165.29     25.76 o
   3   7 -11      302.84      305.24     34.62 o
   4   7 -11       57.07       43.37     15.31 o
   5   7 -11      106.29      111.81     22.67 o
   6   7 -11      425.21      453.66     53.96 o
   7   7 -11        8.11       17.64      9.48 o
   1   8 -11      120.39      111.82     19.97 o
   2   8 -11        0.18       -7.65      9.79 o
   3   8 -11      213.62      185.72     75.37 o
   4   8 -11       12.61       15.70     27.63 o
   0   0 -10      618.10      662.44     49.11 o
   2   0 -10      971.51      922.23     31.44 o
   4   0 -10     1024.43      998.91     37.48 o
   6   0 -10      156.11      139.17      9.69 o
   8   0 -10      171.26      143.11     11.35 o
  10   0 -10      577.28      617.37     68.32 o
  12   0 -10      268.97      312.18     32.96 o
   0   1 -10       52.89       40.52     10.82 o
   1   1 -10      481.64      496.66     14.61 o
   2   1 -10     1305.13     1255.72     28.69 o
   3   1 -10      685.82      691.17     19.16 o
   4   1 -10      571.33      540.56     15.94 o
   5   1 -10      214.07      221.84      8.65 o
   6   1 -10       27.60       24.36      3.09 o
   7   1 -10      501.36      477.93     16.59 o
   8   1 -10      125.03      114.62      9.74 o
   9   1 -10      518.60      508.21     21.84 o
  10   1 -10       66.11       64.89      7.07 o
  11   1 -10      347.40      372.30     23.62 o
  12   1 -10      100.85      106.17     13.57 o
   0   2 -10     2620.68     2771.38     88.95 o
   1   2 -10      168.08      170.00      6.50 o
   2   2 -10      128.87      117.25      4.54 o
   3   2 -10      246.80      245.54      7.74 o
   4   2 -10      117.66      116.30      5.40 o
   5   2 -10      137.69      140.40      6.48 o
   6   2 -10       64.33       64.38      3.93 o
   7   2 -10      366.12      355.36     12.58 o
   8   2 -10      225.63      211.09      9.72 o
   9   2 -10       17.72       18.14      4.04 o
  10   2 -10       23.00       21.26      8.38 o
  11   2 -10       34.92       50.60      9.28 o
  12   2 -10       81.05       59.91     10.18 o
   0   3 -10      681.26      672.39     30.79 o
   1   3 -10       81.03       80.14      4.03 o
   2   3 -10      328.81      344.34     18.54 o
   3   3 -10     1360.60     1404.86     37.10 o
   4   3 -10      151.02      157.02      6.97 o
   5   3 -10      706.12      743.99     27.27 o
   6   3 -10       24.29       23.98      3.17 o
   7   3 -10      227.01      221.70     10.45 o
   8   3 -10       57.86       52.43      5.36 o
   9   3 -10      193.77      202.67     10.72 o
  10   3 -10       24.33       19.60      6.10 o
  11   3 -10       60.82       44.80     13.27 o
   1   4 -10       23.68       30.83      9.51 o
   2   4 -10       72.79       73.39      5.72 o
   3   4 -10       72.10       79.39      4.23 o
   4   4 -10      250.28      244.13     12.54 o
   5   4 -10        3.72       -1.64      3.10 o
   6   4 -10        2.34        2.37      5.10 o
   7   4 -10       72.14       73.40      9.09 o
   8   4 -10      280.71      314.71     18.00 o
   9   4 -10      110.47      104.78     11.11 o
  10   4 -10       28.05       10.20      9.69 o
  11   4 -10      108.65       49.83     29.71 o
   1   5 -10       79.54       68.04     13.17 o
   2   5 -10      285.19      262.73     15.28 o
   3   5 -10      182.38      192.62      9.37 o
   4   5 -10      484.62      491.76     22.67 o
   5   5 -10      180.30      166.51     11.06 o
   6   5 -10       22.33       24.50      5.45 o
   7   5 -10       24.70       23.20      7.08 o
   8   5 -10      252.83      232.06     31.17 o
   9   5 -10      102.00       68.31     16.75 o
  10   5 -10       48.11       15.81     31.12 o
   1   6 -10       42.25       50.91     14.79 o
   2   6 -10      267.75      230.86     25.20 o
   3   6 -10      112.12      111.07     10.93 o
   4   6 -10       32.30       26.89      4.79 o
   5   6 -10       34.09       31.18      4.99 o
   6   6 -10       28.32       42.23     34.58 o
   7   6 -10      255.36      345.65     33.67 o
   8   6 -10      260.91      314.94     29.37 o
   9   6 -10      248.55      249.97     29.78 o
   0   7 -10      129.47      157.44     20.94 o
   1   7 -10       82.14       89.73     18.17 o
   3   7 -10       27.42       29.88      8.47 o
   4   7 -10      313.84      318.34     28.28 o
   5   7 -10       11.16       -4.79     10.81 o
   6   7 -10      192.02      241.41     57.46 o
   7   7 -10       28.66       46.81     12.44 o
   8   7 -10       43.18       67.33     11.83 o
   0   8 -10        6.20       -4.08     15.09 o
   1   8 -10      132.63      143.63     30.55 o
   2   8 -10      188.42      205.72     23.72 o
   3   8 -10       63.36       75.41     17.14 o
   4   8 -10      159.87      176.80     27.18 o
   5   8 -10        4.00      -14.68      9.89 o
   6   8 -10       51.64       49.79     21.32 o
   0   9 -10       21.88       -5.10     12.44 o
   1   9 -10       22.57       11.02     17.42 o
   2   9 -10       21.52        5.91     35.39 o
   2   0  -9     1603.33     1669.06     44.90 o
   4   0  -9      239.51      222.15     14.08 o
   6   0  -9       70.82       63.16      8.14 o
   8   0  -9     2002.95     2121.33     74.48 o
  10   0  -9      751.99      797.05     50.69 o
  12   0  -9       72.56       83.89     35.52 o
   1   1  -9      372.18      325.75      8.87 o
   2   1  -9      299.75      297.70     10.58 o
   3   1  -9       28.26       24.39      2.34 o
   4   1  -9       11.11       14.92      2.11 o
   5   1  -9      194.51      175.18      7.70 o
   6   1  -9        9.16       11.69      2.34 o
   7   1  -9      129.92      134.75      5.90 o
   8   1  -9      185.87      162.89      8.77 o
   9   1  -9       40.15       33.75      4.15 o
  10   1  -9      176.12      184.33     10.12 o
  11   1  -9        3.28       -3.54      4.64 o
  12   1  -9      152.21      168.44     16.79 o
   1   2  -9      114.89      131.68      6.76 o
   2   2  -9      788.32      771.30     21.33 o
   3   2  -9     1165.74     1198.07     31.31 o
   4   2  -9      583.30      565.03     14.64 o
   5   2  -9       74.33       73.79      5.58 o
   6   2  -9      832.41      849.83     26.72 o
   7   2  -9       10.85        9.98      3.34 o
   8   2  -9      106.76       95.75      7.05 o
   9   2  -9      304.80      308.64     14.24 o
  10   2  -9      528.70      541.48     21.36 o
  11   2  -9       39.59       46.71      9.49 o
  12   2  -9       34.87       21.74      6.94 o
   1   3  -9      568.84      561.96     14.72 o
   2   3  -9      175.52      200.38     10.90 o
   3   3  -9     1508.97     1534.25     37.77 o
   4   3  -9      177.10      164.85      6.57 o
   5   3  -9      252.31      249.88      9.58 o
   6   3  -9      277.87      286.54     10.81 o
   7   3  -9      585.68      619.52     18.78 o
   8   3  -9      127.99      140.85      8.27 o
   9   3  -9       38.80       42.59      4.29 o
  10   3  -9      183.69      167.83      9.94 o
  11   3  -9        6.24        2.64      4.02 o
  12   3  -9      181.08      201.78     27.29 o
   1   4  -9      438.91      437.35     22.86 o
   2   4  -9      487.06      481.14     13.69 o
   3   4  -9      606.08      623.56     32.11 o
   4   4  -9      316.07      288.04     11.52 o
   5   4  -9      303.64      303.44     13.04 o
   6   4  -9      689.91      725.94     30.51 o
   7   4  -9      132.54      131.91     10.04 o
   8   4  -9       91.51       81.28      6.53 o
   9   4  -9      181.49      171.48     14.32 o
  10   4  -9      332.00      289.58     44.17 o
  11   4  -9      235.75      241.65     26.60 o
   1   5  -9      756.93      682.03     36.77 o
   2   5  -9       86.05       78.49      5.76 o
   3   5  -9      351.40      329.02     12.42 o
   4   5  -9      101.62      110.56      5.85 o
   5   5  -9      461.82      452.82     21.36 o
   6   5  -9      414.23      446.61     19.13 o
   7   5  -9      665.84      692.64     29.28 o
   8   5  -9       12.03       14.91      4.69 o
   9   5  -9       68.32       59.90     10.41 o
  10   5  -9      255.75      275.51     31.42 o
  11   5  -9      111.71       56.27     42.07 o
   1   6  -9      109.43      144.44     18.18 o
   2   6  -9      245.92      201.15     15.77 o
   3   6  -9      114.45      107.06     29.22 o
   4   6  -9      237.06      221.94     14.65 o
   5   6  -9      316.83      319.42     20.41 o
   6   6  -9      120.49      107.18      9.68 o
   7   6  -9       94.14       86.83     12.17 o
   8   6  -9        6.26        3.47     10.60 o
   9   6  -9       30.87       24.07     36.00 o
  10   6  -9      254.43      253.26     24.76 o
   1   7  -9       68.48       47.46     10.92 o
   2   7  -9       38.83       49.17     13.77 o
   3   7  -9        9.92       18.76     11.22 o
   4   7  -9      242.19      249.86     53.28 o
   6   7  -9      204.43      217.13     22.91 o
   7   7  -9        7.75        7.75     12.54 o
   8   7  -9       89.39      127.91     21.13 o
   1   8  -9       67.16       75.73     33.78 o
   3   8  -9      156.77      133.78     18.60 o
   4   8  -9       11.13       17.03     10.20 o
   5   8  -9      251.32      290.64     30.80 o
   6   8  -9       11.79       17.33      9.79 o
   7   8  -9       45.43       67.64     14.28 o
   1   9  -9       46.50       19.08     11.50 o
   2   9  -9      286.06      345.34     28.97 o
   3   9  -9       12.18        7.34     14.99 o
   4   9  -9        0.36       -3.87     13.56 o
   0   0  -8       39.81       32.15      9.90 o
   2   0  -8     1017.93     1049.06     33.41 o
   4   0  -8       14.52       10.39      5.56 o
   6   0  -8     1358.05     1401.04     42.07 o
   8   0  -8      213.65      211.91     11.70 o
  10   0  -8       95.08       99.60     11.80 o
  12   0  -8      494.64      573.46     62.26 o
   0   1  -8     1294.94     1291.36     35.42 o
   1   1  -8      451.08      410.48      9.53 o
   2   1  -8      545.06      577.39     13.32 o
   3   1  -8      633.85      613.40     13.90 o
   4   1  -8       29.40       26.08      2.86 o
   5   1  -8      570.01      620.38     16.18 o
   6   1  -8      120.06      114.29      6.80 o
   7   1  -8     1034.01     1012.15     27.55 o
   8   1  -8      411.38      429.52     13.36 o
   9   1  -8       50.58       43.79      4.35 o
  10   1  -8       96.20       84.72      8.10 o
  11   1  -8      246.00      241.26     26.32 o
  12   1  -8      228.96      253.14     20.81 o
  13   1  -8      495.34      572.92     43.47 o
   0   2  -8      947.88      866.71     34.53 o
   1   2  -8      633.96      650.59     15.62 o
   2   2  -8      376.38      386.70      8.28 o
   3   2  -8      380.85      396.06     14.08 o
   4   2  -8      663.15      634.51     15.17 o
   5   2  -8      346.83      377.27     10.98 o
   6   2  -8       15.94       13.49      3.35 o
   7   2  -8      149.22      145.59      5.67 o
   8   2  -8      263.92      271.40      8.94 o
   9   2  -8      694.60      708.24     22.60 o
  10   2  -8       73.15       74.17      8.94 o
  11   2  -8        6.87        2.94      5.62 o
  12   2  -8      173.65      149.61     15.22 o
  13   2  -8      183.14      182.46     18.83 o
   0   3  -8     1082.12     1014.62     38.20 o
   1   3  -8      528.78      562.54     16.73 o
   2   3  -8      570.98      631.18     15.46 o
   3   3  -8     1353.31     1342.15     27.87 o
   4   3  -8      728.63      728.05     17.65 o
   5   3  -8       48.06       49.19      2.99 o
   6   3  -8       26.69       34.52      3.59 o
   7   3  -8      652.75      613.62     22.54 o
   8   3  -8      277.07      282.84      9.96 o
   9   3  -8      883.58      968.70     32.66 o
  10   3  -8        7.97       18.94      4.27 o
  11   3  -8      129.66      131.90     13.87 o
  12   3  -8      121.85      156.57     40.55 o
   1   4  -8      389.90      384.56     12.60 o
   2   4  -8       87.11      105.26      4.39 o
   3   4  -8      119.54      111.17      5.53 o
   4   4  -8     2155.16     2218.64     56.60 o
   5   4  -8      345.40      334.16     14.34 o
   6   4  -8      174.67      177.00      9.35 o
   7   4  -8       25.48       17.92      4.71 o
   8   4  -8      488.96      535.63     21.55 o
   9   4  -8      222.40      216.96     19.69 o
  10   4  -8       59.48       54.32      6.89 o
  11   4  -8       26.81       28.15     10.61 o
  12   4  -8      123.90       99.27     21.65 o
   1   5  -8      198.84      183.35     19.81 o
   2   5  -8      349.98      326.45     17.88 o
   3   5  -8      357.23      377.22     13.62 o
   4   5  -8      597.51      609.08     18.93 o
   5   5  -8      299.54      296.85     12.26 o
   6   5  -8      651.59      710.98     22.92 o
   7   5  -8       33.68       28.15      4.10 o
   8   5  -8      140.77      161.35     11.04 o
   9   5  -8      148.30      135.70      9.39 o
  10   5  -8       59.01       48.31      9.90 o
  11   5  -8      110.07      100.99     23.69 o
   1   6  -8       33.31       20.47      7.33 o
   2   6  -8      375.74      359.24     18.90 o
   3   6  -8       63.50       65.82      5.04 o
   4   6  -8     1014.90     1033.16     34.16 o
   5   6  -8       71.79       68.13      7.47 o
   6   6  -8      178.87      170.58      8.39 o
   7   6  -8       51.09       53.61      7.22 o
   8   6  -8      200.56      193.40     21.58 o
   9   6  -8      173.31      178.17     24.64 o
  10   6  -8       32.67       26.83     11.73 o
   1   7  -8      195.79      205.83     18.52 o
   2   7  -8       32.03       39.58     23.16 o
   3   7  -8       42.43       41.22      9.79 o
   4   7  -8       45.90       42.95      6.72 o
   5   7  -8      276.33      261.06     30.73 o
   6   7  -8      436.98      476.69     29.45 o
   7   7  -8       23.69       20.91     14.69 o
   8   7  -8       49.81       35.81     16.63 o
   9   7  -8        9.70       11.32      9.48 o
   0   8  -8       97.80       93.23     19.50 o
   1   8  -8       32.52       51.72     11.63 o
   2   8  -8       20.67       29.78     12.14 o
   3   8  -8      101.62      109.26     18.18 o
   4   8  -8       20.60       15.30      8.16 o
   5   8  -8      108.77       67.50     24.92 o
   6   8  -8        6.14       12.64     25.69 o
   7   8  -8      284.19      261.59     44.33 o
   8   8  -8       11.50      -61.94     41.30 o
   0   9  -8      245.27      287.36     33.46 o
   1   9  -8       48.57       33.49     12.84 o
   2   9  -8       57.96       79.49     18.88 o
   3   9  -8        2.69        6.63     21.92 o
   4   9  -8       18.45        8.87     11.83 o
   5   9  -8       68.81       47.86     13.88 o
   0  10  -8        7.83       -1.53     10.71 o
   2   0  -7     2234.26     2220.40     70.20 o
   4   0  -7       13.23       10.75      3.88 o
   6   0  -7      229.85      239.50     10.00 o
   8   0  -7      246.37      243.10     13.88 o
  10   0  -7      674.70      674.05     28.14 o
  12   0  -7      248.79      276.66     21.80 o
   1   1  -7     1906.38     1991.45     43.18 o
   2   1  -7      184.24      203.02     12.93 o
   3   1  -7       84.66       85.93      4.68 o
   4   1  -7      431.52      471.62     11.25 o
   5   1  -7      205.30      182.46     11.96 o
   6   1  -7      492.01      495.18     12.29 o
   7   1  -7      151.85      149.19      6.25 o
   8   1  -7       40.37       31.39      2.79 o
   9   1  -7     1093.55     1143.03     35.22 o
  10   1  -7       98.51       96.54      6.55 o
  11   1  -7      254.04      252.71     13.86 o
  12   1  -7       22.97       21.28     15.35 o
  13   1  -7      225.96      217.82     24.81 o
   1   2  -7      579.30      573.09     14.56 o
   2   2  -7      667.54      637.10     11.67 o
   3   2  -7     1238.77     1242.89     26.02 o
   4   2  -7      300.61      269.13      7.73 o
   5   2  -7       63.18       69.58      3.59 o
   6   2  -7      922.78      886.68     22.70 o
   7   2  -7      449.40      445.58     12.61 o
   8   2  -7       38.40       32.75      3.14 o
   9   2  -7       89.81       78.56      7.45 o
  10   2  -7      542.27      555.25     23.21 o
  11   2  -7      102.85      113.54     16.85 o
  12   2  -7       37.57       30.87     13.21 o
  13   2  -7       23.47       26.03     10.15 o
   1   3  -7      639.98      593.52     19.03 o
   2   3  -7      669.92      698.31     15.19 o
   3   3  -7      512.14      475.30     11.69 o
   4   3  -7      165.56      162.81      7.04 o
   5   3  -7      581.77      586.62     13.95 o
   6   3  -7      406.86      406.03     12.41 o
   7   3  -7      563.00      610.06     18.05 o
   8   3  -7      329.25      305.35     10.67 o
   9   3  -7      492.67      480.26     14.77 o
  10   3  -7      314.74      298.50     12.52 o
  11   3  -7       82.73       82.28     11.30 o
  12   3  -7        3.06       -0.07      6.78 o
  13   3  -7      164.08      194.07     68.47 o
   1   4  -7       31.27       33.65      3.66 o
   2   4  -7      109.78       95.17      3.50 o
   3   4  -7      264.25      265.98      9.82 o
   4   4  -7        8.53       10.21      2.38 o
   5   4  -7      651.10      660.26     19.92 o
   6   4  -7     1353.90     1473.52     38.53 o
   7   4  -7      490.05      467.02     24.67 o
   8   4  -7      212.35      209.66     10.76 o
   9   4  -7       39.09       34.76      6.22 o
  10   4  -7      141.11      142.29     11.93 o
  11   4  -7       53.70       49.43     10.69 o
  12   4  -7        0.20       -9.48      8.97 o
   1   5  -7      523.54      522.74     29.50 o
   2   5  -7      280.20      311.88     13.87 o
   3   5  -7      366.19      369.59     14.56 o
   4   5  -7     1078.06     1126.69     37.62 o
   5   5  -7     1036.41     1064.81     28.90 o
   6   5  -7      193.94      198.51      9.34 o
   7   5  -7      801.73      827.27     30.85 o
   8   5  -7      144.73      139.32      9.47 o
   9   5  -7      140.35      137.06     13.67 o
  10   5  -7       14.76       11.75      4.88 o
  11   5  -7       55.00       40.30     14.69 o
  12   5  -7       75.02       55.32     14.19 o
   1   6  -7      169.92      139.76     18.98 o
   2   6  -7      817.08      791.32     35.47 o
   3   6  -7      254.93      270.23     13.93 o
   4   6  -7      164.88      180.45     11.05 o
   5   6  -7      565.46      619.92     19.87 o
   6   6  -7      153.35      158.01      7.52 o
   7   6  -7      372.01      363.30     17.83 o
   8   6  -7      389.51      376.48     20.72 o
   9   6  -7       12.59        8.57      6.89 o
  10   6  -7      439.41      418.23     43.82 o
  11   6  -7       34.71       33.46     11.42 o
   1   7  -7      482.61      507.80     32.61 o
   2   7  -7       92.83       85.12      9.18 o
   3   7  -7       70.24       53.98      9.65 o
   4   7  -7      199.45      225.14     13.23 o
   5   7  -7        6.35        2.93      4.08 o
   6   7  -7      419.78      422.03     22.56 o
   7   7  -7      192.05      200.97     14.45 o
   8   7  -7       63.16       45.22     10.41 o
   9   7  -7      192.48      190.59     25.15 o
  10   7  -7      110.41      125.50     27.37 o
   1   8  -7      446.85      529.54     37.49 o
   2   8  -7       81.14       87.69     16.64 o
   4   8  -7       79.78       89.93     13.37 o
   5   8  -7        3.38        1.74      4.54 o
   6   8  -7      123.03      130.34     15.53 o
   7   8  -7      113.25      147.06     18.69 o
   8   8  -7       46.84       76.92     13.16 o
   1   9  -7       28.03       15.47      7.27 o
   2   9  -7      147.98      145.92     20.95 o
   3   9  -7      133.08      112.99     17.98 o
   4   9  -7      106.35       84.96     16.75 o
   5   9  -7       40.38       72.83     47.54 o
   6   9  -7      218.39      184.61     65.05 o
   1  10  -7        1.84       -6.90      7.80 o
   2  10  -7       15.10        0.40      8.74 o
   3  10  -7       82.57       86.35     15.92 o
   0   0  -6     1349.21     1482.85     54.78 o
   2   0  -6     7015.59     8355.65    232.80 o
   4   0  -6     1515.48     1543.62     53.56 o
   6   0  -6      574.15      540.62     15.97 o
   8   0  -6     1412.46     1412.04     57.19 o
  10   0  -6        2.17       -5.72      3.81 o
  12   0  -6      371.74      372.12     35.49 o
  14   0  -6      170.23      201.75     49.57 o
   0   1  -6     3612.45     3826.50     78.56 o
   1   1  -6     4207.17     4675.52     91.12 o
   2   1  -6      325.44      314.59     12.74 o
   3   1  -6      365.51      391.67      7.81 o
   4   1  -6      457.76      458.39     10.75 o
   5   1  -6       22.39       20.98      4.20 o
   6   1  -6      127.78      140.73      5.24 o
   7   1  -6      550.53      553.65     16.11 o
   8   1  -6       30.90       30.51      3.91 o
   9   1  -6       13.63       11.91      2.67 o
  10   1  -6       67.53       65.39      5.05 o
  11   1  -6      281.61      274.63     13.76 o
  12   1  -6      157.86      139.00     16.03 o
  13   1  -6      266.09      307.04     24.86 o
  14   1  -6       69.18       81.63     25.10 o
   0   2  -6      456.83      380.50     18.79 o
   1   2  -6     1658.94     1687.77     31.37 o
   2   2  -6       28.89       31.85      1.87 o
   3   2  -6      600.77      638.03     12.04 o
   4   2  -6     2710.62     2732.51     54.82 o
   5   2  -6      115.93      129.07      4.35 o
   6   2  -6      324.00      322.36      9.15 o
   7   2  -6      395.48      386.92      9.76 o
   8   2  -6      291.22      279.60      8.64 o
   9   2  -6       46.24       40.72      3.41 o
  10   2  -6       43.87       35.84      3.17 o
  11   2  -6       19.58       14.57      2.83 o
  12   2  -6      286.57      290.37     19.25 o
  13   2  -6      204.59      202.86     18.90 o
  14   2  -6       29.76       27.84     11.22 o
   0   3  -6     1213.96     1257.47     32.95 o
   1   3  -6      347.56      361.92      8.39 o
   2   3  -6      517.18      518.04     11.61 o
   3   3  -6      640.52      664.09     12.55 o
   4   3  -6      895.15      948.48     26.29 o
   5   3  -6     1711.45     1780.86     35.43 o
   6   3  -6      152.24      152.52      4.99 o
   7   3  -6      366.52      374.07     10.67 o
   8   3  -6      344.92      335.74     10.26 o
   9   3  -6      675.97      714.33     20.44 o
  10   3  -6       19.14       25.99      4.27 o
  11   3  -6       19.29       17.33      3.97 o
  12   3  -6      127.98      121.46     11.14 o
  13   3  -6       58.82       98.77     20.61 o
   0   4  -6      603.54      522.68     22.79 o
   1   4  -6      134.02      144.05     12.17 o
   2   4  -6      397.20      401.48      9.51 o
   3   4  -6      630.16      624.47     15.36 o
   4   4  -6      862.74      840.93     16.29 o
   5   4  -6      223.56      237.08      7.54 o
   6   4  -6      544.22      546.76     17.22 o
   7   4  -6     1242.45     1320.21     28.18 o
   8   4  -6      607.29      608.31     18.72 o
   9   4  -6      140.32      128.61      8.24 o
  10   4  -6      154.10      130.41      9.04 o
  11   4  -6      187.78      184.77     12.47 o
  12   4  -6      202.87      214.42     15.42 o
  13   4  -6       39.41       25.81     12.04 o
   1   5  -6      744.71      735.35     27.67 o
   2   5  -6      512.37      498.03     15.72 o
   3   5  -6      273.10      274.10     10.80 o
   4   5  -6       46.46       52.42      3.86 o
   5   5  -6      667.57      665.84     22.28 o
   6   5  -6      160.13      151.89      9.83 o
   7   5  -6      301.47      316.15      9.85 o
   8   5  -6     1345.99     1444.06     43.59 o
   9   5  -6      321.10      332.84     14.72 o
  10   5  -6        6.39        4.96      3.55 o
  11   5  -6        8.12       11.86      7.78 o
  12   5  -6       20.34       20.74      7.37 o
   1   6  -6       68.75       60.66      5.54 o
   2   6  -6      125.37      123.82     14.05 o
   3   6  -6      624.76      671.03     30.88 o
   4   6  -6     1760.29     1874.40     54.70 o
   5   6  -6      960.54     1012.25     32.95 o
   6   6  -6      229.01      242.33      9.96 o
   7   6  -6      161.61      152.78      7.68 o
   8   6  -6      164.78      160.15     11.85 o
   9   6  -6      175.44      168.16     14.40 o
  10   6  -6        4.48        0.85     14.70 o
  11   6  -6       81.74      100.73     21.23 o
   0   7  -6      131.69      137.67     39.45 o
   1   7  -6      167.87      169.57     16.06 o
   2   7  -6      294.73      298.51     28.40 o
   3   7  -6      100.21       81.64     24.21 o
   4   7  -6      195.33      189.76     10.67 o
   5   7  -6        2.59        1.04      8.97 o
   6   7  -6      224.41      239.57     13.00 o
   7   7  -6      190.35      195.94     11.62 o
   8   7  -6       92.54       81.79     10.30 o
   9   7  -6       21.43       15.68      7.76 o
  10   7  -6       80.96       92.40     12.75 o
   0   8  -6      789.07      744.06     57.78 o
   1   8  -6       55.86       75.41     10.71 o
   2   8  -6       10.86        9.69     10.91 o
   3   8  -6       89.15       96.39     12.56 o
   4   8  -6      115.06      147.60     18.59 o
   5   8  -6      683.82      717.20     49.43 o
   6   8  -6      116.88      101.63     22.88 o
   7   8  -6      259.05      243.52     17.14 o
   8   8  -6       24.96       13.56      9.48 o
   9   8  -6       10.89       17.03     11.11 o
   0   9  -6      693.95      712.89     48.66 o
   1   9  -6       94.80       98.78      9.81 o
   2   9  -6       46.61       57.03     17.34 o
   3   9  -6       13.39       29.16      7.34 o
   4   9  -6      151.64      114.96     21.87 o
   5   9  -6      102.09      105.58     21.54 o
   6   9  -6        3.31        3.98     12.03 o
   7   9  -6       34.22       18.46     33.66 o
   0  10  -6      243.71      301.96     23.94 o
   1  10  -6      173.95      193.65     17.01 o
   2  10  -6        2.34        7.94      8.77 o
   3  10  -6      112.01      132.45     20.32 o
   4  10  -6       90.98      102.19     23.99 o
   2   0  -5     3254.92     3470.42     95.87 o
   4   0  -5     1407.42     1594.38     36.90 o
   6   0  -5      168.79      146.12      7.69 o
   8   0  -5       45.71       53.52      4.56 o
  10   0  -5      428.50      436.25     29.93 o
  12   0  -5      495.97      433.84     29.76 o
  14   0  -5      276.93      353.69     43.00 o
   1   1  -5     2670.14     2718.36     76.09 o
   2   1  -5     1545.49     1560.35     26.09 o
   3   1  -5     1637.70     1654.50     28.98 o
   4   1  -5      116.44      118.18      3.84 o
   5   1  -5       29.24       32.57      2.20 o
   6   1  -5      511.72      507.58     12.18 o
   7   1  -5      309.80      320.93      7.73 o
   8   1  -5      130.52      130.29      4.09 o
   9   1  -5      792.90      792.64     21.10 o
  10   1  -5      399.96      422.79     12.20 o
  11   1  -5      510.55      523.01     18.65 o
  12   1  -5        7.39        2.43      5.11 o
  13   1  -5       85.71       74.95      9.24 o
  14   1  -5      104.27      101.30     12.75 o
   1   2  -5     2832.03     2968.37    116.27 o
   2   2  -5     1059.57      944.54     18.29 o
   3   2  -5      458.96      447.35     10.11 o
   4   2  -5      180.08      175.12      5.04 o
   5   2  -5      119.00      113.01      5.36 o
   6   2  -5      744.19      700.94     13.74 o
   7   2  -5      656.04      680.50     13.41 o
   8   2  -5      791.17      804.16     18.14 o
   9   2  -5      526.88      522.97     12.95 o
  10   2  -5      223.53      225.44      7.58 o
  11   2  -5      155.20      147.10      8.60 o
  12   2  -5       57.04       46.89      4.56 o
  13   2  -5       30.98       35.05      5.25 o
  14   2  -5      388.28      479.25     57.83 o
   1   3  -5     1084.71     1131.58     25.01 o
   2   3  -5      630.54      605.90     11.83 o
   3   3  -5      467.62      448.18      9.26 o
   4   3  -5      145.38      124.25      4.47 o
   5   3  -5      244.07      239.82      6.26 o
   6   3  -5      554.11      538.32     10.97 o
   7   3  -5      697.47      699.15     17.67 o
   8   3  -5      891.26      920.61     20.86 o
   9   3  -5      709.46      724.08     18.53 o
  10   3  -5      319.58      306.08     13.83 o
  11   3  -5      284.84      295.55     13.34 o
  12   3  -5       56.85       57.35      7.60 o
  13   3  -5       95.96      109.52     14.07 o
  14   3  -5       78.37       68.49     12.86 o
   1   4  -5      121.48      141.59      9.31 o
   2   4  -5     2402.46     2556.39    110.00 o
   3   4  -5       89.25       86.69      3.56 o
   4   4  -5       26.79       23.28      2.34 o
   5   4  -5     1738.72     1779.46     29.11 o
   6   4  -5     1735.84     1700.49     30.81 o
   7   4  -5      183.54      164.67      8.94 o
   8   4  -5     1172.36     1255.08     33.61 o
   9   4  -5      211.91      201.25     10.14 o
  10   4  -5      101.46      104.61      7.03 o
  11   4  -5       57.54       60.74      7.61 o
  12   4  -5       18.86       20.51      7.29 o
  13   4  -5       15.64        4.70      5.37 o
   1   5  -5      716.52      771.05     22.78 o
   2   5  -5      346.09      367.68     13.94 o
   3   5  -5      257.31      274.31     12.12 o
   4   5  -5      497.47      480.95     12.59 o
   5   5  -5     1169.01     1232.81     23.31 o
   6   5  -5      634.42      615.32     14.65 o
   7   5  -5      213.08      230.76      8.38 o
   8   5  -5      110.36      110.70      8.18 o
   9   5  -5      188.23      184.64      9.73 o
  10   5  -5       15.70       20.65      4.36 o
  11   5  -5      264.13      252.79     21.08 o
  12   5  -5       99.75       85.28     14.60 o
  13   5  -5       60.52       52.35     12.96 o
   1   6  -5      128.36      121.21     21.42 o
   2   6  -5      178.55      162.04     11.31 o
   3   6  -5      689.78      712.91     24.28 o
   4   6  -5      166.73      152.30      6.56 o
   5   6  -5     1883.20     2002.58     44.29 o
   6   6  -5     1032.38     1078.28     23.67 o
   7   6  -5        6.50        4.77      6.15 o
   8   6  -5      228.54      242.18     11.35 o
   9   6  -5       83.24       76.68      6.46 o
  10   6  -5      143.06      135.05     12.28 o
  11   6  -5       48.34       22.03      7.68 o
  12   6  -5       21.71       27.03      8.78 o
   1   7  -5      639.27      520.62     35.10 o
   2   7  -5      464.81      534.91     25.39 o
   3   7  -5      158.25      151.97     17.95 o
   4   7  -5       24.49       22.74      3.07 o
   5   7  -5        0.73        3.13      2.50 o
   6   7  -5      122.56      129.73      6.28 o
   7   7  -5       80.09       73.21      5.59 o
   8   7  -5       10.90        9.67      4.55 o
   9   7  -5      348.09      343.61     22.89 o
  10   7  -5      176.33      195.06     32.81 o
  11   7  -5       53.77       47.34      7.96 o
   1   8  -5      330.18      391.65     27.79 o
   2   8  -5       47.48       59.49     10.61 o
   3   8  -5       74.11       83.76     28.53 o
   4   8  -5      112.97       99.19     20.17 o
   5   8  -5      417.68      469.08     28.46 o
   6   8  -5       72.31       65.32     11.43 o
   7   8  -5       61.49       68.10      9.09 o
   8   8  -5      128.77      126.85     11.87 o
   9   8  -5      238.95      250.50     18.78 o
   1   9  -5       35.19       36.95      7.81 o
   2   9  -5      375.00      447.23     39.08 o
   3   9  -5       13.50       13.15     21.92 o
   4   9  -5       87.39       82.08     35.94 o
   5   9  -5       13.29       13.87      8.26 o
   6   9  -5      118.74      123.00     15.36 o
   7   9  -5        8.13       24.88     11.32 o
   8   9  -5       31.37       19.02      8.21 o
   1  10  -5      194.66      216.17     18.53 o
   2  10  -5       11.25       -0.29     14.38 o
   3  10  -5      317.07      329.33     31.35 o
   4  10  -5      147.40      181.66     22.68 o
   5  10  -5      478.13      508.29     55.95 o
   0   0  -4     3910.17     3897.93    125.67 o
   2   0  -4      647.78      605.58     27.96 o
   4   0  -4     2143.93     2100.19     50.95 o
   6   0  -4      206.35      182.81      6.06 o
   8   0  -4     1254.45     1253.63     43.45 o
  10   0  -4      128.87      154.92      8.44 o
  12   0  -4      730.25      652.41     63.37 o
  14   0  -4      146.55      194.34     35.66 o
   0   1  -4     1709.97     1614.36     31.65 o
   1   1  -4     3372.25     3502.89     91.90 o
   2   1  -4     1211.49     1295.44     26.92 o
   3   1  -4      237.08      274.76      7.76 o
   4   1  -4     1735.18     1730.24     34.98 o
   5   1  -4     3262.03     3477.52     43.62 o
   6   1  -4       36.16       34.54      3.57 o
   7   1  -4        8.95        7.70      1.17 o
   8   1  -4      310.56      296.93      7.38 o
   9   1  -4      905.22      918.99     21.12 o
  10   1  -4      795.79      816.72     18.54 o
  11   1  -4      421.92      404.42     12.55 o
  12   1  -4       25.61       22.66      4.24 o
  13   1  -4      312.46      290.21     16.79 o
  14   1  -4       77.37       50.68     24.29 o
   0   2  -4      556.54      509.68     22.46 o
   1   2  -4      768.24      742.17     16.47 o
   2   2  -4     2922.46     3022.49     48.95 o
   3   2  -4      356.10      370.34      8.21 o
   4   2  -4     2720.45     2780.34     41.99 o
   5   2  -4      210.60      227.13      6.00 o
   6   2  -4       12.09       12.02      1.36 o
   7   2  -4       46.09       44.49      3.43 o
   8   2  -4      642.53      650.36     12.70 o
   9   2  -4      495.91      505.33     11.21 o
  10   2  -4       12.36       16.54      2.32 o
  11   2  -4      110.46      106.44      5.57 o
  12   2  -4      605.43      629.19     34.00 o
  13   2  -4      120.75      121.17     14.76 o
  14   2  -4       10.69       -9.18      8.77 o
   0   3  -4     4579.26     5300.81    146.39 o
   1   3  -4     2127.88     2068.34     40.95 o
   2   3  -4      303.95      318.79      6.65 o
   3   3  -4      181.68      157.32      7.05 o
   4   3  -4      371.79      385.80      8.02 o
   5   3  -4      340.39      347.11      7.20 o
   6   3  -4      627.87      670.07     14.29 o
   7   3  -4      146.39      154.12      6.20 o
   8   3  -4      266.29      253.98      8.02 o
   9   3  -4      688.59      715.77     20.82 o
  10   3  -4      324.74      309.25     10.60 o
  11   3  -4       10.72       14.58      3.17 o
  12   3  -4      121.71      118.99      8.88 o
  13   3  -4      162.04      175.37     29.43 o
  14   3  -4       32.63       50.79     13.77 o
   0   4  -4     2065.12     2113.97     68.57 o
   1   4  -4      110.57      113.41      4.79 o
   2   4  -4      593.08      598.55     25.25 o
   3   4  -4     1088.98     1134.94     21.06 o
   4   4  -4     2537.35     2616.43     39.10 o
   5   4  -4      378.67      370.20      7.58 o
   6   4  -4       34.73       34.12      2.51 o
   7   4  -4       86.21       99.62      4.88 o
   8   4  -4      401.96      418.56     10.96 o
   9   4  -4       31.93       35.21      3.24 o
  10   4  -4       23.45       21.67      3.39 o
  11   4  -4      157.58      136.16     10.17 o
  12   4  -4       70.77       69.63     12.05 o
  13   4  -4       24.27       33.77      6.87 o
   1   5  -4      352.43      346.69     16.57 o
   2   5  -4     1130.89     1175.65     24.17 o
   3   5  -4      398.50      437.01     13.89 o
   4   5  -4      817.98      846.69     15.57 o
   5   5  -4      560.35      556.85     12.25 o
   6   5  -4      124.76      135.78      4.66 o
   7   5  -4      408.74      429.92     12.92 o
   8   5  -4      462.66      458.20     14.26 o
   9   5  -4      180.61      175.88      7.44 o
  10   5  -4        0.34       -0.44      2.77 o
  11   5  -4        7.85        8.57      4.18 o
  12   5  -4       28.22       26.79      6.19 o
  13   5  -4      232.71      201.49     20.55 o
   1   6  -4      128.78      160.93     11.35 o
   2   6  -4      188.67      204.31     10.71 o
   3   6  -4      661.95      646.26     18.68 o
   4   6  -4      573.01      592.77     13.89 o
   5   6  -4      835.86      878.16     19.24 o
   6   6  -4      993.65     1044.27     26.93 o
   7   6  -4      170.44      170.55     10.05 o
   8   6  -4       68.41       72.32      4.50 o
   9   6  -4       73.51       66.94      5.18 o
  10   6  -4       48.38       47.14      4.62 o
  11   6  -4       67.05       52.15     10.83 o
  12   6  -4      216.70      238.40     22.88 o
   1   7  -4      189.98      192.00     27.63 o
   2   7  -4       64.30       70.27      9.65 o
   3   7  -4      181.97      165.68     15.27 o
   4   7  -4      921.99      925.61     30.62 o
   5   7  -4      233.49      239.82      9.75 o
   6   7  -4      342.67      344.61     14.20 o
   7   7  -4       49.83       52.52      4.87 o
   8   7  -4      415.02      405.36     17.49 o
   9   7  -4       20.29       20.16      4.60 o
  10   7  -4        1.50        5.61      4.82 o
  11   7  -4      128.47      121.49     13.72 o
   0   8  -4      235.85      232.94     20.17 o
   1   8  -4      194.40      232.05     18.62 o
   2   8  -4      142.64      149.64     15.64 o
   3   8  -4      541.54      535.76     33.74 o
   4   8  -4      110.07      116.60      9.64 o
   5   8  -4      117.99      124.17      7.10 o
   6   8  -4       54.71       53.08     10.18 o
   7   8  -4       82.91       79.93      8.75 o
   8   8  -4       85.49       79.62      6.97 o
   9   8  -4      130.87      109.19     12.85 o
  10   8  -4      132.73      133.59     14.25 o
   0   9  -4      464.12      511.46     39.56 o
   1   9  -4       46.38       41.71      6.59 o
   2   9  -4      134.94      109.33     19.62 o
   3   9  -4      123.10      136.07     15.53 o
   4   9  -4      246.12      253.23     21.80 o
   5   9  -4       31.41       21.93      2.02 o
   6   9  -4      267.84      254.11     15.43 o
   7   9  -4       25.85       23.49      7.08 o
   8   9  -4      251.26      263.00     32.18 o
   0  10  -4       23.23       12.65     11.93 o
   1  10  -4      148.54      175.67     14.33 o
   2  10  -4       23.11       15.36      7.69 o
   3  10  -4       21.33       13.36     11.63 o
   5  10  -4      175.85      171.31     23.30 o
   6  10  -4       17.04       15.60     12.44 o
   0  11  -4      668.56      713.16     90.79 o
   2   0  -3    10524.40    13640.60    409.45 o
   4   0  -3      775.08      704.35     26.07 o
   6   0  -3      398.76      425.65     12.65 o
   8   0  -3     2535.47     2691.60     72.56 o
  10   0  -3     4996.80     5469.22    175.31 o
  14   0  -3      539.32      545.10     76.99 o
   1   1  -3     4123.42     4512.54     86.81 o
   2   1  -3     1618.42     1609.11     28.07 o
   3   1  -3     1195.19     1147.46     18.21 o
   4   1  -3     1992.45     2019.75     33.27 o
   5   1  -3      601.84      590.39     12.51 o
   6   1  -3      247.80      233.49      5.23 o
   7   1  -3     1757.78     1829.73     31.16 o
   8   1  -3       58.54       62.30      6.22 o
   9   1  -3     2499.99     2685.70     60.62 o
  10   1  -3       21.87       15.82      4.36 o
  11   1  -3      505.11      530.73     16.74 o
  12   1  -3        7.80        8.73      4.32 o
  13   1  -3      200.39      163.61     14.28 o
  14   1  -3       48.97       34.40      8.16 o
  15   1  -3      262.60      272.53     55.36 o
   1   2  -3       66.22       66.04      2.72 o
   2   2  -3       61.88       46.20      2.64 o
   3   2  -3     1279.85     1365.94     20.72 o
   4   2  -3      788.11      817.78     13.11 o
   5   2  -3      735.06      773.14     13.32 o
   6   2  -3     1617.12     1566.24     21.63 o
   7   2  -3      647.84      653.69     12.16 o
   8   2  -3        5.24        3.09      3.98 o
   9   2  -3      554.07      592.02     12.15 o
  10   2  -3      607.37      570.96     15.27 o
  11   2  -3      653.86      682.74     20.07 o
  12   2  -3      167.78      145.42     13.10 o
  13   2  -3       61.07       58.38      7.63 o
  14   2  -3      682.04      629.46     57.95 o
   1   3  -3      461.35      447.25     12.88 o
   2   3  -3     2588.14     2660.08     37.84 o
   3   3  -3      700.00      673.64     11.24 o
   4   3  -3      941.00      952.24     14.91 o
   5   3  -3     2641.88     2760.99     43.25 o
   6   3  -3      371.07      351.37     10.60 o
   7   3  -3      806.82      797.30     13.85 o
   8   3  -3      274.27      268.40      6.79 o
   9   3  -3      111.92      102.63      3.83 o
  10   3  -3       85.96       83.44      4.63 o
  11   3  -3      407.91      395.01     18.78 o
  12   3  -3        9.30        6.17      3.04 o
  13   3  -3       53.34       57.31      8.01 o
  14   3  -3       10.87        4.03      5.76 o
   1   4  -3     1913.35     2199.42     46.15 o
   2   4  -3     1342.07     1457.00     25.57 o
   3   4  -3      115.81      124.55      3.56 o
   4   4  -3      351.87      330.75      7.50 o
   5   4  -3      194.57      188.79      5.45 o
   6   4  -3      641.56      628.98     13.21 o
   7   4  -3      495.13      495.51     11.45 o
   8   4  -3       25.91       26.23      2.55 o
   9   4  -3      178.19      177.34      8.66 o
  10   4  -3      128.73      144.20      9.33 o
  11   4  -3       36.48       36.13      6.43 o
  12   4  -3       77.76       94.92      7.19 o
  13   4  -3       13.01       12.83      4.66 o
  14   4  -3      441.72      540.03     85.62 o
   1   5  -3      300.90      274.38     12.52 o
   2   5  -3      877.10      907.65     18.30 o
   3   5  -3      541.82      532.57     12.54 o
   4   5  -3      374.43      392.88      8.65 o
   5   5  -3      286.90      274.26      6.51 o
   6   5  -3      242.20      223.58      5.83 o
   7   5  -3      103.15       99.06      7.17 o
   8   5  -3      187.18      198.60      8.72 o
   9   5  -3        8.35        6.97      2.51 o
  10   5  -3      242.63      224.96     10.78 o
  11   5  -3      151.09      149.49      9.48 o
  12   5  -3       33.99       31.05      5.37 o
  13   5  -3      216.34      237.10     40.65 o
   1   6  -3      430.54      428.78     20.39 o
   2   6  -3      387.82      362.55     16.85 o
   3   6  -3     2523.37     2599.00     57.66 o
   4   6  -3      190.97      204.84      6.03 o
   5   6  -3     1683.31     1731.11     42.30 o
   6   6  -3      627.01      648.11     17.73 o
   7   6  -3      524.05      539.78     14.30 o
   8   6  -3       49.57       48.20      3.82 o
   9   6  -3       25.29       28.07      7.28 o
  10   6  -3       38.02       53.69     10.58 o
  11   6  -3      195.56      220.02     23.53 o
  12   6  -3       35.69       31.25     15.20 o
   1   7  -3      650.99      654.09     33.27 o
   2   7  -3      438.70      462.08     18.39 o
   3   7  -3      467.62      447.66     12.53 o
   4   7  -3      448.64      433.88     14.50 o
   5   7  -3       22.01       26.69      3.29 o
   6   7  -3      904.47      971.01     25.59 o
   7   7  -3      117.86      118.66      7.81 o
   8   7  -3       24.18       29.95      3.66 o
   9   7  -3      291.48      282.31     27.45 o
  10   7  -3       54.58       46.64      6.76 o
  11   7  -3       46.96       37.41      8.76 o
   1   8  -3      186.27      230.49     42.87 o
   2   8  -3      766.20      838.20     43.01 o
   3   8  -3      848.36      926.18     40.21 o
   4   8  -3       89.28       87.71      7.13 o
   5   8  -3      743.01      749.87     26.61 o
   6   8  -3       42.15       46.32      4.32 o
   7   8  -3       40.44       27.17      3.66 o
   8   8  -3       80.51       95.19      8.83 o
   9   8  -3      190.64      186.73     21.78 o
  10   8  -3      135.96      140.59     23.60 o
   1   9  -3       54.56       49.94      6.49 o
   2   9  -3      398.26      398.22     45.47 o
   3   9  -3      158.03      170.69     12.60 o
   4   9  -3      117.05      108.71     17.75 o
   5   9  -3       73.92       67.56      6.08 o
   6   9  -3       18.33       20.33      4.92 o
   7   9  -3        2.98       -7.28      7.33 o
   8   9  -3       62.42       58.11     12.76 o
   1  10  -3      229.34      248.39     17.23 o
   2  10  -3       69.77       58.57     18.37 o
   3  10  -3       28.23        0.82     30.60 o
   4  10  -3       30.93        9.89      9.18 o
   5  10  -3      118.82      128.25     16.39 o
   6  10  -3       19.89       15.26      9.29 o
   1  11  -3       16.41       18.44      9.93 o
   2  11  -3       67.41       86.17     11.67 o
   2   0  -2     6375.93     7887.35    245.84 o
   4   0  -2     1729.95     1672.13     37.13 o
   6   0  -2       82.67       77.86      4.69 o
   8   0  -2     2109.86     2191.40     38.17 o
  10   0  -2     2602.94     2845.47    109.68 o
  12   0  -2      381.06      375.06     26.07 o
  14   0  -2      249.46      305.28     33.26 o
   0   1  -2     2286.85     2279.43     84.75 o
   1   1  -2     2899.17     3025.55     58.22 o
   2   1  -2     6105.49     6943.50    130.47 o
   3   1  -2      550.29      467.74      9.36 o
   4   1  -2     1257.36     1326.80     18.94 o
   5   1  -2      261.20      230.27      4.56 o
   6   1  -2      273.68      286.84      6.25 o
   7   1  -2      137.83      128.11      3.99 o
   8   1  -2      235.48      236.02      6.53 o
   9   1  -2     1636.51     1647.73     30.39 o
  10   1  -2      203.42      193.03      7.74 o
  11   1  -2      448.21      434.68     12.79 o
  12   1  -2       66.15       69.55      9.44 o
  13   1  -2      716.73      775.80     41.00 o
  14   1  -2       44.45       36.52     12.14 o
  15   1  -2       23.51        8.16     37.33 o
   0   2  -2     7442.38     8864.81    232.68 o
   1   2  -2    11294.99    15235.72    321.76 o
   2   2  -2     2323.45     2370.82     41.35 o
   3   2  -2     1909.60     1982.31     33.55 o
   4   2  -2     2381.47     2364.72     35.90 o
   5   2  -2      457.38      415.61      8.67 o
   6   2  -2      468.43      500.09      8.81 o
   7   2  -2      579.51      628.44     11.02 o
   8   2  -2     1037.46     1053.64     24.79 o
   9   2  -2      404.83      405.56     11.49 o
  10   2  -2       59.03       75.00      9.51 o
  11   2  -2      517.95      473.10     16.97 o
  12   2  -2      543.31      567.32     28.92 o
  13   2  -2        4.30       11.62      7.54 o
  14   2  -2       38.28       13.16      8.16 o
   0   3  -2     3858.79     4207.30    119.57 o
   1   3  -2     3263.38     3597.83     57.11 o
   2   3  -2     2363.25     2545.38     41.91 o
   3   3  -2      634.68      566.95     10.91 o
   4   3  -2       38.36       37.77      1.99 o
   5   3  -2     1223.66     1176.45     18.44 o
   6   3  -2      296.03      301.77      5.98 o
   7   3  -2      126.27      132.21      4.39 o
   8   3  -2       70.79       78.71      3.78 o
   9   3  -2      225.68      222.39      7.16 o
  10   3  -2       83.33       71.21      4.33 o
  11   3  -2      478.41      504.13     16.41 o
  12   3  -2       96.45      101.92      7.33 o
  13   3  -2      182.72      160.67     15.29 o
  14   3  -2      139.27      164.48     16.18 o
   1   4  -2      502.38      503.69      9.39 o
   2   4  -2      634.06      640.38     11.08 o
   3   4  -2      741.64      707.78     12.50 o
   4   4  -2     2072.40     2191.21     38.70 o
   5   4  -2      732.78      734.14     12.70 o
   6   4  -2      317.41      334.25      7.53 o
   7   4  -2      309.35      279.24      7.20 o
   8   4  -2      612.94      622.90     13.54 o
   9   4  -2      156.97      143.78      5.29 o
  10   4  -2      320.05      298.53      9.53 o
  11   4  -2        3.60       -0.62      6.73 o
  12   4  -2       63.32       69.19      5.56 o
  13   4  -2       68.58       67.50      6.34 o
  14   4  -2       40.59       37.16      9.33 o
   1   5  -2      291.19      296.82     14.46 o
   2   5  -2     1044.76     1043.74     18.86 o
   3   5  -2      606.02      599.44     14.62 o
   4   5  -2     1596.00     1635.28     25.95 o
   5   5  -2      378.17      390.96      8.63 o
   6   5  -2       68.94       76.09      3.40 o
   7   5  -2      336.57      337.13      8.90 o
   8   5  -2      157.28      146.14      5.06 o
   9   5  -2      266.61      262.10      8.36 o
  10   5  -2      157.16      157.37      6.52 o
  11   5  -2      127.35      138.32      7.57 o
  12   5  -2      119.23      105.52     14.61 o
  13   5  -2      170.17      183.24     19.57 o
   0   6  -2      311.69      266.27     17.26 o
   1   6  -2      574.80      604.46     21.27 o
   2   6  -2      270.87      309.27      7.20 o
   3   6  -2      206.52      213.48      6.71 o
   4   6  -2      251.09      254.60      7.96 o
   5   6  -2      348.83      335.35     10.27 o
   6   6  -2       71.14       69.62      3.97 o
   7   6  -2      173.23      174.31      7.02 o
   8   6  -2       19.96       27.47      3.04 o
   9   6  -2      194.69      173.65     10.06 o
  10   6  -2       88.35       98.33      5.81 o
  11   6  -2       21.37       27.24      3.91 o
  12   6  -2      115.60      122.66     14.18 o
   0   7  -2      875.08      975.55     44.24 o
   1   7  -2      570.73      569.43     43.75 o
   2   7  -2       87.55       83.80      4.26 o
   3   7  -2       78.45       85.43      3.87 o
   4   7  -2     1742.25     1803.01     38.86 o
   5   7  -2       10.81       11.00      2.19 o
   6   7  -2        8.75        8.21      1.80 o
   7   7  -2        8.10        4.97      1.99 o
   8   7  -2      307.28      303.74     10.63 o
   9   7  -2      212.07      204.01     10.82 o
  10   7  -2       81.44       82.57      7.88 o
  11   7  -2       78.30       88.63      8.57 o
   0   8  -2      316.03      280.61     23.18 o
   1   8  -2      505.44      530.29     25.02 o
   2   8  -2      115.54      109.25      8.70 o
   3   8  -2       57.88       62.51      6.17 o
   4   8  -2      359.72      369.47     10.39 o
   5   8  -2      188.29      188.54      8.11 o
   6   8  -2       20.84       14.42      2.08 o
   7   8  -2      126.71      122.30      7.78 o
   8   8  -2       48.21       61.18      5.73 o
   9   8  -2      345.36      329.93     23.49 o
  10   8  -2       13.21       11.73      7.79 o
   0   9  -2      578.66      602.87     44.79 o
   1   9  -2      151.59      164.87     11.17 o
   2   9  -2        8.21       12.57      5.67 o
   3   9  -2        5.22       -0.27      6.22 o
   4   9  -2      728.46      782.71     29.48 o
   5   9  -2      116.31      121.84      7.25 o
   6   9  -2       35.07       37.88      4.51 o
   7   9  -2       13.64       16.13     10.31 o
   8   9  -2      147.56      163.87     26.21 o
   9   9  -2       13.34       17.96      8.62 o
   0  10  -2      162.31      182.04     20.14 o
   1  10  -2       96.14       65.16     12.03 o
   2  10  -2       56.19       46.85      7.72 o
   3  10  -2        7.75        6.36      7.18 o
   4  10  -2       16.86        7.94      5.59 o
   5  10  -2      214.65      211.53     14.03 o
   6  10  -2       10.93        8.98      4.21 o
   0  11  -2      314.24      271.01     37.18 o
   1  11  -2      176.31      172.63     14.01 o
   2  11  -2      186.37      234.32     17.35 o
   3  11  -2       36.42       29.33     10.76 o
   2   0  -1     1572.01     1515.58     33.10 o
   4   0  -1     3985.26     4195.62     89.26 o
   6   0  -1     3764.96     3956.96     63.82 o
   8   0  -1      506.71      495.78     13.20 o
  10   0  -1     1574.89     1665.66     43.68 o
  12   0  -1     1104.97     1095.73     49.77 o
  14   0  -1      298.83      308.49     30.32 o
   1   1  -1    10797.82     1397.27    131.86 o
   2   1  -1      311.44      261.47      4.83 o
   3   1  -1    10538.06    13451.73    190.39 o
   4   1  -1     1125.93     1101.99     15.77 o
   5   1  -1     1742.72     1770.94     24.17 o
   6   1  -1      512.17      568.47      8.65 o
   7   1  -1      807.79      762.30     11.59 o
   8   1  -1      677.40      676.38     10.98 o
   9   1  -1      460.57      482.21     10.50 o
  10   1  -1       95.91       86.12      4.56 o
  11   1  -1        4.08        6.77      3.84 o
  12   1  -1      217.16      210.40     11.47 o
  13   1  -1      285.82      287.13     19.92 o
  14   1  -1       79.92       72.58     10.71 o
  15   1  -1      145.45      157.64     22.07 o
   1   2  -1     9146.11    12073.77    218.99 o
   2   2  -1     3119.13     3097.89     52.62 o
   3   2  -1      326.40      283.20      5.60 o
   4   2  -1      110.54      117.10      3.89 o
   5   2  -1      872.93      925.98     23.49 o
   6   2  -1      204.05      176.14      5.93 o
   7   2  -1       81.07       86.11      4.53 o
   8   2  -1       77.18       87.00      5.97 o
   9   2  -1      110.21       95.06      5.93 o
  10   2  -1     1233.71     1263.06     32.31 o
  11   2  -1      117.33      107.71      5.37 o
  12   2  -1      159.79      158.47     11.35 o
  13   2  -1       45.54       56.73     17.04 o
  14   2  -1      315.48      381.36     27.97 o
  15   2  -1       48.74       52.74     12.04 o
   1   3  -1     1776.79     1663.26     33.47 o
   2   3  -1      202.24      182.04      3.67 o
   3   3  -1      623.52      656.53     10.89 o
   4   3  -1      581.11      621.91     11.31 o
   5   3  -1     3574.38     4013.03     57.17 o
   6   3  -1      314.62      344.75      7.36 o
   7   3  -1      912.60      884.46     17.64 o
   8   3  -1      101.34      102.90      5.35 o
   9   3  -1       87.31       82.10      5.20 o
  10   3  -1      898.93      871.27     24.52 o
  11   3  -1       24.20       28.77      4.31 o
  12   3  -1      141.41      117.70     11.54 o
  13   3  -1      357.78      400.79     30.81 o
  14   3  -1       86.81       93.72     15.57 o
   1   4  -1     1150.23     1139.54     20.36 o
   2   4  -1      446.84      406.62      8.40 o
   3   4  -1      621.75      613.50     10.47 o
   4   4  -1      101.34      111.17      3.83 o
   5   4  -1      562.73      610.45     10.40 o
   6   4  -1      760.51      753.20     13.28 o
   7   4  -1       30.81       31.69      3.37 o
   8   4  -1       49.08       49.74      3.26 o
   9   4  -1      208.69      190.14      7.47 o
  10   4  -1      418.91      397.85     15.10 o
  11   4  -1      123.00      116.89      8.13 o
  12   4  -1      122.78      115.12      8.05 o
  13   4  -1       47.97       47.24      9.33 o
  14   4  -1      198.66      209.87     15.50 o
   1   5  -1      770.38      818.93     14.62 o
   2   5  -1      338.04      341.20     12.79 o
   3   5  -1     1610.22     1689.09     30.13 o
   4   5  -1      314.98      334.00      7.04 o
   5   5  -1     1428.06     1524.62     27.69 o
   6   5  -1     2143.09     2229.26     40.36 o
   7   5  -1      146.33      145.86      5.11 o
   8   5  -1      405.65      379.96     10.54 o
   9   5  -1       43.57       32.46      3.36 o
  10   5  -1      409.60      362.28     13.25 o
  11   5  -1       31.13       23.75      3.78 o
  12   5  -1       57.73       56.78      5.12 o
  13   5  -1      326.26      350.76     21.07 o
   1   6  -1       70.60       64.46      2.70 o
   2   6  -1       65.12       67.58      3.29 o
   3   6  -1      520.85      535.45     10.78 o
   4   6  -1      101.09      108.86      5.21 o
   5   6  -1      470.38      478.06     10.61 o
   6   6  -1      453.35      480.60     12.96 o
   7   6  -1      263.64      260.67      8.63 o
   8   6  -1       91.96       85.29      4.33 o
   9   6  -1       27.38       23.14      4.90 o
  10   6  -1      295.31      314.46     14.41 o
  11   6  -1      308.58      327.94     15.48 o
  12   6  -1       68.36       64.19      7.89 o
   1   7  -1      129.86      125.10      4.88 o
   2   7  -1      269.32      249.14      5.86 o
   3   7  -1      253.02      237.73      7.00 o
   4   7  -1       41.20       41.12      2.81 o
   5   7  -1       13.85       13.63      2.56 o
   6   7  -1      597.09      581.32     16.29 o
   7   7  -1       69.02       65.39      3.52 o
   8   7  -1      154.63      140.29      5.60 o
   9   7  -1       75.23       86.94      5.96 o
  10   7  -1      183.51      181.83     10.76 o
  11   7  -1      104.23      101.33      8.70 o
  12   7  -1       54.16       51.23      9.25 o
   1   8  -1      838.31      910.74     22.81 o
   2   8  -1      142.34      131.35      5.53 o
   3   8  -1      342.08      342.97      8.41 o
   4   8  -1      159.02      150.36      4.84 o
   5   8  -1      121.66      134.44      5.03 o
   6   8  -1      100.35      103.20      4.61 o
   7   8  -1      275.89      284.39      9.88 o
   8   8  -1       61.09       53.56      5.47 o
   9   8  -1      260.19      262.80     14.88 o
  10   8  -1      133.15      140.80     12.77 o
   1   9  -1      184.89      174.72     11.02 o
   2   9  -1        8.90        9.21      2.47 o
   3   9  -1        5.08        7.34      1.77 o
   4   9  -1      116.23      117.66      4.63 o
   5   9  -1       19.43       18.27      2.52 o
   6   9  -1      188.28      180.76      8.27 o
   7   9  -1      142.80      143.35     13.97 o
   8   9  -1        8.46       10.60      5.57 o
   9   9  -1       48.27       37.33      6.14 o
   1  10  -1      474.11      468.69     21.22 o
   2  10  -1       28.44       21.72      5.96 o
   3  10  -1      516.20      564.66     26.78 o
   4  10  -1       27.24       29.90      8.61 o
   5  10  -1       31.71       23.93      4.26 o
   6  10  -1        4.69        3.06      4.68 o
   7  10  -1        5.05       11.92      5.75 o
   1  11  -1       44.46       38.54      6.89 o
   2  11  -1        6.21        9.33      6.32 o
   3  11  -1       71.37       55.52      6.71 o
   2   0   0     2390.50     2310.94    112.27 o
   4   0   0      627.70      692.38     13.96 o
   6   0   0     2656.04     2851.08     53.44 o
   8   0   0     3607.07     3854.87     72.16 o
  10   0   0      164.76      176.61     10.37 o
  12   0   0      262.51      243.57     19.42 o
  14   0   0       18.42       23.56      9.28 o
   2   1   0      343.54      305.03      6.22 o
   3   1   0     4537.76     4708.08     72.29 o
   4   1   0     2948.13     3118.70     42.79 o
   5   1   0     2277.45     2254.25     30.80 o
   6   1   0      210.27      232.18      5.06 o
   7   1   0       27.79       27.18      2.61 o
   8   1   0      390.26      376.41      8.41 o
   9   1   0     1258.53     1227.85     22.58 o
  10   1   0       46.86       45.79      5.55 o
  11   1   0      465.66      484.80     14.34 o
  12   1   0      102.59      106.26     10.63 o
  13   1   0      296.96      310.35     18.14 o
  14   1   0       54.77       42.09     19.77 o
  15   1   0        5.20        7.44     35.89 o
   0   2   0     9017.00     5679.13    392.00 o
   1   2   0      265.37      241.06      4.50 o
   2   2   0     1809.78     1777.40     27.87 o
   3   2   0      307.53      355.40      6.17 o
   4   2   0     6510.87     7523.73    108.91 o
   5   2   0     4367.12     5172.12     65.14 o
   6   2   0      560.18      638.52     11.24 o
   7   2   0       49.37       56.77      3.60 o
   8   2   0     1103.05     1146.35     19.85 o
   9   2   0      131.19      128.10      4.63 o
  10   2   0       28.20       24.03      2.93 o
  11   2   0     1480.83     1524.52     41.72 o
  12   2   0       11.59        9.62      4.73 o
  13   2   0        9.06        5.89      5.99 o
  14   2   0       36.98       18.75     19.98 o
  15   2   0       12.41        2.68      8.77 o
   0   3   0     3359.15     3939.78    116.92 o
   1   3   0      734.99      558.70      9.98 o
   2   3   0     1463.02     1465.97     23.98 o
   3   3   0      645.94      618.42     10.09 o
   4   3   0       48.55       35.37      3.08 o
   5   3   0      916.08      878.90     13.91 o
   6   3   0        0.18        0.72      1.66 o
   7   3   0      104.83       91.39      3.89 o
   8   3   0        4.87        3.20      3.02 o
   9   3   0       46.19       50.90      5.07 o
  10   3   0       36.61       33.63      4.97 o
  11   3   0        0.05        0.25      3.36 o
  12   3   0       30.50       33.42      5.83 o
  13   3   0      237.81      237.87     21.91 o
  14   3   0       29.82       32.67      8.03 o
   0   4   0      465.16      462.53     16.14 o
   1   4   0      272.63      283.39      5.04 o
   2   4   0      566.67      533.09     10.29 o
   3   4   0       11.03       15.02      1.35 o
   4   4   0      188.06      219.99      5.07 o
   5   4   0       33.50       60.54      3.52 o
   6   4   0      475.97      524.05     10.47 o
   7   4   0     1125.99     1172.36     27.22 o
   8   4   0       58.15       75.06      4.19 o
   9   4   0      872.76      839.41     23.08 o
  10   4   0      118.02      136.46      6.28 o
  11   4   0      173.15      167.14     20.66 o
  12   4   0        1.37        6.82      5.05 o
  13   4   0       19.55       23.74      6.59 o
  14   4   0      194.47      234.64     19.91 o
   0   5   0        8.87        7.35      1.52 o
   1   5   0      193.15      201.26      4.10 o
   2   5   0      646.87      621.75     10.60 o
   3   5   0     1007.59     1007.65     18.62 o
   4   5   0      688.68      650.61     10.30 o
   5   5   0        1.03       -0.06      1.74 o
   6   5   0      128.09      129.00      4.20 o
   7   5   0       27.77       35.76      2.47 o
   8   5   0        8.73        7.74      2.81 o
   9   5   0      498.03      502.81     15.91 o
  10   5   0        5.31        4.29      2.65 o
  11   5   0      259.42      296.32     15.14 o
  12   5   0      636.00      659.80     28.99 o
  13   5   0        3.72        2.26      5.19 o
   0   6   0     1128.68     1047.94     25.49 o
   1   6   0      416.35      368.38      7.80 o
   2   6   0      330.14      321.54      6.91 o
   3   6   0       51.68       52.02      2.11 o
   4   6   0        5.35        4.50      1.52 o
   5   6   0     1025.97     1003.99     21.20 o
   6   6   0       67.40       63.99      3.72 o
   7   6   0      786.34      784.39     17.09 o
   8   6   0        2.59        3.71      2.21 o
   9   6   0      986.32     1020.68     28.38 o
  10   6   0       10.45        8.29      3.39 o
  11   6   0        6.26       12.23      4.23 o
  12   6   0      190.17      200.64     15.77 o
   0   7   0       70.76       69.14      4.46 o
   1   7   0        3.04        1.23      2.52 o
   2   7   0       30.45       26.35      2.01 o
   3   7   0       96.89       97.96      5.71 o
   4   7   0     2507.80     2648.12     54.44 o
   5   7   0       32.59       36.14      2.98 o
   6   7   0        1.41        3.91      1.84 o
   7   7   0       90.01       95.35      5.95 o
   8   7   0      391.07      393.33     13.43 o
   9   7   0      200.84      209.84      8.97 o
  10   7   0       11.09       11.42      4.22 o
  11   7   0      580.17      701.21     43.83 o
  12   7   0      144.87      149.44     14.24 o
   0   8   0      616.77      528.45     25.96 o
   1   8   0      231.64      211.64      5.47 o
   2   8   0       12.94        7.99      1.48 o
   3   8   0       26.02       29.24      2.58 o
   4   8   0        1.72        6.47      2.64 o
   5   8   0      228.84      235.48      7.46 o
   6   8   0      112.16      106.57      7.94 o
   7   8   0      145.41      150.01      7.31 o
   8   8   0      453.26      504.53     19.32 o
   9   8   0      139.48      124.82     18.75 o
  10   8   0       35.16       29.42      5.32 o
   0   9   0     1518.26     1506.07     46.42 o
   1   9   0      210.84      202.83      6.63 o
   2   9   0        3.42        3.55      1.48 o
   3   9   0        3.50        4.93      2.89 o
   4   9   0      368.23      389.17     13.51 o
   5   9   0        4.31        5.62      2.01 o
   6   9   0       41.94       27.00      3.70 o
   7   9   0       12.36       15.62      3.16 o
   8   9   0      169.65      181.68     10.70 o
   9   9   0       23.62       17.82      7.58 o
   0  10   0      110.16      112.85     14.91 o
   1  10   0        6.38        8.00      5.30 o
   2  10   0       98.72       98.94      5.18 o
   3  10   0       29.46       24.70      4.52 o
   4  10   0       17.22       15.41      2.69 o
   5  10   0        2.56        5.89      2.30 o
   6  10   0       62.03       59.46      5.33 o
   7  10   0       56.49       59.00      6.80 o
   0  11   0      424.92      396.00     31.91 o
   1  11   0        6.50       10.50      7.75 o
   2  11   0        4.25        0.11      5.75 o
   3  11   0       53.82       44.49      9.64 o
   2   0   1     1640.73     1521.11     38.79 o
   4   0   1     3987.08     4232.63     82.71 o
   6   0   1     3826.85     3979.39     73.21 o
   8   0   1      507.34      511.37     13.46 o
  10   0   1     1542.20     1662.71     47.62 o
  12   0   1     1105.10     1086.91    110.47 o
  14   0   1      290.22      334.26     35.54 o
   1   1   1    10836.76     1369.57    239.99 o
   2   1   1      314.90      275.63      5.20 o
   3   1   1    10544.13    13040.23    195.42 o
   4   1   1     1125.79     1115.34     15.89 o
   5   1   1     1748.79     1862.39     26.20 o
   6   1   1      513.79      576.80      9.82 o
   7   1   1      787.65      723.75     12.19 o
   8   1   1      678.31      674.26     17.77 o
   9   1   1      461.95      482.10     13.42 o
  10   1   1       95.06       85.36      5.60 o
  11   1   1        6.04        4.29      2.95 o
  12   1   1      216.96      210.46     17.12 o
  13   1   1      288.24      300.05     20.66 o
  14   1   1       80.88       99.80     12.03 o
  15   1   1      141.01      166.76     37.80 o
   1   2   1     9110.54    11705.83    214.68 o
   2   2   1     3177.29     3245.97     67.16 o
   3   2   1      320.78      267.04      6.18 o
   4   2   1      110.84      108.10      3.29 o
   5   2   1      881.90      949.87     16.01 o
   6   2   1      197.80      164.75      6.61 o
   7   2   1       78.65       94.73      4.21 o
   8   2   1       77.16       91.96      7.59 o
   9   2   1      110.91       97.11      5.80 o
  10   2   1     1210.73     1241.22     27.59 o
  11   2   1      115.42      112.21      5.73 o
  12   2   1      160.11      163.72      9.14 o
  13   2   1       46.32       74.82     11.94 o
  14   2   1      318.02      383.63     22.84 o
  15   2   1       50.06       39.65     26.36 o
   1   3   1     1750.84     1673.38     24.82 o
   2   3   1      212.29      183.85      3.58 o
   3   3   1      648.99      702.45     14.22 o
   4   3   1      581.69      609.28      9.51 o
   5   3   1     3581.99     4018.63     52.94 o
   6   3   1      304.27      330.22      6.70 o
   7   3   1      915.05      875.64     15.69 o
   8   3   1      101.18      104.51      4.53 o
   9   3   1       93.76      100.04      4.98 o
  10   3   1      907.65      865.82     25.83 o
  11   3   1       26.19       28.16      4.24 o
  12   3   1      141.91      143.49     12.07 o
  13   3   1      346.22      364.31     22.64 o
  14   3   1       85.35       68.63     41.50 o
   1   4   1     1154.53     1148.70     20.48 o
   2   4   1      432.53      377.03      6.76 o
   3   4   1      605.31      574.83     10.93 o
   4   4   1      101.07      117.19      4.39 o
   5   4   1      558.19      626.86     11.53 o
   6   4   1      757.11      735.33     14.87 o
   7   4   1       31.23       27.34      3.07 o
   8   4   1       49.08       50.11      3.77 o
   9   4   1      207.59      183.18      7.64 o
  10   4   1      405.26      395.20     14.04 o
  11   4   1      128.73      117.11      8.27 o
  12   4   1      122.51      112.56     14.35 o
  13   4   1       50.91       54.80     10.18 o
  14   4   1      202.32      234.26     21.67 o
   1   5   1      771.83      820.96     13.19 o
   2   5   1      319.01      319.18      8.53 o
   3   5   1     1615.64     1667.38     23.96 o
   4   5   1      314.83      329.03      6.99 o
   5   5   1     1426.89     1514.38     27.33 o
   6   5   1     2148.29     2188.58     42.23 o
   7   5   1      144.58      139.38      5.38 o
   8   5   1      406.50      383.84      9.83 o
   9   5   1       43.29       35.27      3.11 o
  10   5   1      416.93      392.85     19.04 o
  11   5   1       33.99       24.73      5.65 o
  12   5   1       57.71       47.92      6.26 o
  13   5   1      323.20      371.41     22.95 o
   1   6   1       72.86       69.15      5.49 o
   2   6   1       65.21       63.15      2.71 o
   3   6   1      515.65      519.98      9.54 o
   4   6   1      101.16      111.22      3.60 o
   5   6   1      468.49      457.47     10.96 o
   6   6   1      453.32      457.77     13.77 o
   7   6   1      273.43      273.87      7.79 o
   8   6   1       92.47       90.35      4.77 o
   9   6   1       29.26       27.43      3.69 o
  10   6   1      302.45      319.30     13.19 o
  11   6   1      315.12      329.95     13.66 o
  12   6   1       68.06       66.32      6.93 o
   1   7   1      126.44      120.94      4.03 o
   2   7   1      268.03      245.73      7.04 o
   3   7   1      250.18      244.28      6.34 o
   4   7   1       41.30       39.58      2.72 o
   5   7   1       15.15       22.78      2.65 o
   6   7   1      588.90      558.87     15.74 o
   7   7   1       65.21       68.51      3.97 o
   8   7   1      154.65      143.82      6.80 o
   9   7   1       73.11       79.50      5.54 o
  10   7   1      183.60      204.95     10.68 o
  11   7   1      107.35      117.72     11.81 o
  12   7   1       54.25       56.62      7.52 o
   1   8   1      831.89      861.26     21.05 o
   2   8   1      143.76      140.62      5.40 o
   3   8   1      334.90      343.91     12.91 o
   4   8   1      159.18      150.27      5.49 o
   5   8   1      124.66      130.06      5.36 o
   6   8   1      104.45      107.27      6.39 o
   7   8   1      282.72      283.35     13.27 o
   8   8   1       61.19       65.14      5.39 o
   9   8   1      262.87      277.13     22.09 o
  10   8   1      133.89      149.04     11.16 o
   1   9   1      182.03      171.20      7.04 o
   2   9   1       10.21       14.75      1.90 o
   3   9   1        4.81        3.52      2.10 o
   4   9   1      116.10      114.60      6.57 o
   5   9   1       19.71       18.29      2.58 o
   6   9   1      184.40      175.74      9.45 o
   7   9   1      143.95      163.15      7.95 o
   8   9   1        8.53       15.40      4.03 o
   9   9   1       49.21       36.14      7.21 o
   1  10   1      476.30      457.58     14.98 o
   2  10   1       27.71       28.82      3.08 o
   3  10   1      507.72      508.31     21.74 o
   4  10   1       27.24       21.75      3.37 o
   5  10   1       30.11       22.43      3.18 o
   6  10   1        4.47        1.56      2.91 o
   7  10   1        4.71        2.34      3.99 o
   1  11   1       44.28       42.36      5.63 o
   2  11   1        7.69        6.40      8.01 o
   3  11   1       71.55       68.05      8.54 o
   0   0   2    16364.89    10540.87   1656.02 o
   2   0   2     6365.22     7848.64    247.87 o
   4   0   2     1663.35     1598.10     33.20 o
   6   0   2       82.48       88.80      3.84 o
   8   0   2     2086.49     2165.29     43.55 o
  10   0   2     2600.49     2789.07     89.69 o
  12   0   2      388.37      458.91     37.05 o
  14   0   2      249.00      230.98     59.15 o
   0   1   2     2284.08     2287.62    105.65 o
   1   1   2     2956.13     3111.02     77.01 o
   2   1   2     6100.23     6904.89     98.07 o
   3   1   2      530.77      455.00      8.74 o
   4   1   2     1252.73     1310.38     23.65 o
   5   1   2      251.23      217.36      5.01 o
   6   1   2      274.24      300.02      9.02 o
   7   1   2      138.38      119.38      4.21 o
   8   1   2      238.29      244.82      7.09 o
   9   1   2     1624.74     1666.35     33.12 o
  10   1   2      203.35      197.13      9.34 o
  11   1   2      436.24      442.05     14.00 o
  12   1   2       67.77       66.07      6.13 o
  13   1   2      704.53      736.14     48.20 o
  14   1   2       44.58       38.57      7.70 o
  15   1   2       20.79        5.85     16.83 o
   0   2   2     7425.06     9188.34    321.55 o
   1   2   2    11311.09    15090.54    306.46 o
   2   2   2     2323.89     2339.67     34.91 o
   3   2   2     1919.87     1938.54     32.93 o
   4   2   2     2403.12     2381.87     33.09 o
   5   2   2      464.46      426.39      7.90 o
   6   2   2      468.68      508.49      8.15 o
   7   2   2      572.12      592.00     11.33 o
   8   2   2     1050.51     1052.15     21.31 o
   9   2   2      409.13      391.84     10.72 o
  10   2   2       58.66       63.58      4.51 o
  11   2   2      522.31      489.04     15.06 o
  12   2   2      532.76      528.91     21.89 o
  13   2   2        4.84        7.70      6.57 o
  14   2   2       38.41       32.66      6.74 o
   0   3   2     3814.97     4098.82     79.27 o
   1   3   2     3323.84     3575.45     51.79 o
   2   3   2     2362.07     2526.16     47.53 o
   3   3   2      629.47      569.41     12.01 o
   4   3   2       42.51       41.72      2.23 o
   5   3   2     1209.16     1186.00     17.72 o
   6   3   2      296.68      281.26      6.21 o
   7   3   2      122.15      122.76      5.39 o
   8   3   2       76.31       82.58      4.09 o
   9   3   2      219.29      201.99      6.97 o
  10   3   2       82.81       74.60      5.42 o
  11   3   2      482.58      498.62     35.00 o
  12   3   2      100.13       88.25      6.28 o
  13   3   2      179.44      182.40     15.85 o
  14   3   2      139.08      130.74     13.21 o
   0   4   2     1770.47     1758.99     38.52 o
   1   4   2      488.91      473.51      7.63 o
   2   4   2      633.30      631.04     10.70 o
   3   4   2      745.45      700.46     12.53 o
   4   4   2     2100.67     2254.53     40.99 o
   5   4   2      745.60      721.41     13.55 o
   6   4   2      318.00      330.85      7.79 o
   7   4   2      313.37      295.63      8.10 o
   8   4   2      623.95      616.50     16.38 o
   9   4   2      156.68      139.19      5.57 o
  10   4   2      320.19      304.81     10.82 o
  11   4   2        2.75       -0.71      4.01 o
  12   4   2       63.72       61.19      9.08 o
  13   4   2       69.79       72.20      9.63 o
  14   4   2       40.56       33.85     10.12 o
   0   5   2      178.52      190.90      6.43 o
   1   5   2      304.19      327.81      7.08 o
   2   5   2     1044.04     1054.59     18.89 o
   3   5   2      616.60      617.98     10.84 o
   4   5   2     1580.88     1598.69     32.27 o
   5   5   2      371.49      366.78      7.75 o
   6   5   2       68.63       71.04      3.17 o
   7   5   2      336.11      339.27      9.45 o
   8   5   2      155.15      147.98      6.22 o
   9   5   2      275.28      261.52      9.76 o
  10   5   2      157.33      170.26     17.50 o
  11   5   2      133.72      119.53      7.63 o
  12   5   2      128.20      114.48     11.34 o
  13   5   2      165.11      159.41     17.50 o
   0   6   2      304.86      266.47     10.67 o
   1   6   2      555.84      546.13     10.14 o
   2   6   2      270.68      285.28      7.41 o
   3   6   2      203.87      203.01      5.89 o
   4   6   2      250.33      255.73      6.43 o
   5   6   2      347.30      337.71     10.69 o
   6   6   2       71.15       65.51      3.65 o
   7   6   2      167.82      160.51      6.08 o
   8   6   2       21.21       28.84      3.10 o
   9   6   2      187.29      167.00      7.38 o
  10   6   2       88.15       85.66      5.91 o
  11   6   2       23.94       23.39      5.09 o
  12   6   2      115.73      140.94     11.65 o
   0   7   2      858.19      901.66     33.26 o
   1   7   2      570.77      574.19     12.99 o
   2   7   2       87.97       94.12      4.63 o
   3   7   2       79.84       77.29      3.40 o
   4   7   2     1719.43     1794.67     32.44 o
   5   7   2       11.85        9.03      2.07 o
   6   7   2        8.62       12.40      2.65 o
   7   7   2        8.83       10.33      2.55 o
   8   7   2      323.49      314.36     11.15 o
   9   7   2      214.56      226.02     12.75 o
  10   7   2       81.47       75.40      7.47 o
  11   7   2       80.37       92.28      9.43 o
   0   8   2      310.68      269.57     23.33 o
   1   8   2      501.80      477.16     11.11 o
   2   8   2      115.19      104.92      5.89 o
   3   8   2       53.25       58.21      3.45 o
   4   8   2      350.85      345.17      9.84 o
   5   8   2      193.26      197.60      6.87 o
   6   8   2       21.00       20.69      2.65 o
   7   8   2      119.81      109.29      5.72 o
   8   8   2       47.73       52.83      6.26 o
   9   8   2      339.24      374.47     20.00 o
  10   8   2       13.24       11.31      4.55 o
   0   9   2      581.06      618.66     30.67 o
   1   9   2      150.17      148.31      5.20 o
   2   9   2        8.15        6.04      2.12 o
   3   9   2        4.80        1.65      1.85 o
   4   9   2      717.78      767.80     22.89 o
   5   9   2      115.25      122.24      7.11 o
   6   9   2       34.95       41.95      5.82 o
   7   9   2       13.11        9.25      3.32 o
   8   9   2      154.89      156.12     11.26 o
   9   9   2       12.93       20.15      5.34 o
   0  10   2      161.52      158.04     11.40 o
   1  10   2       95.64       84.87      6.37 o
   2  10   2       56.24       58.99      4.51 o
   3  10   2        9.21       11.88      2.50 o
   4  10   2       16.31       12.28      2.34 o
   5  10   2      222.02      245.69     13.13 o
   6  10   2       11.07        9.29      3.37 o
   0  11   2      309.14      312.23     36.66 o
   1  11   2      176.86      161.33     12.62 o
   2  11   2      186.15      200.69     24.46 o
   3  11   2       36.41       30.64      5.11 o
   2   0   3    10413.79    13541.44    394.86 o
   4   0   3      774.22      766.26     24.18 o
   6   0   3      430.98      449.33     13.94 o
   8   0   3     2533.93     2665.70     78.26 o
  10   0   3     4928.75     5343.35    210.01 o
  12   0   3       55.91       36.12      9.39 o
  14   0   3      556.54      537.74    105.80 o
   1   1   3     4062.14     4437.81     74.87 o
   2   1   3     1626.20     1577.08     29.92 o
   3   1   3     1214.25     1173.96     19.42 o
   4   1   3     1992.39     2014.18     27.52 o
   5   1   3      615.03      620.59      9.22 o
   6   1   3      249.51      243.58      5.72 o
   7   1   3     1712.30     1751.23     24.72 o
   8   1   3       58.28       61.35      4.06 o
   9   1   3     2521.34     2736.42     60.46 o
  10   1   3       21.34       19.64      4.23 o
  11   1   3      510.79      496.02     17.15 o
  12   1   3        7.84        2.43      7.44 o
  13   1   3      199.14      204.25     17.24 o
  14   1   3       50.18       45.27      9.64 o
  15   1   3      257.21      250.44     33.09 o
   1   2   3       65.62       64.41      1.65 o
   2   2   3       70.11       49.47      2.07 o
   3   2   3     1287.51     1364.44     19.33 o
   4   2   3      788.35      787.74     13.35 o
   5   2   3      743.30      783.09     11.22 o
   6   2   3     1609.12     1561.62     21.54 o
   7   2   3      653.21      638.02     13.02 o
   8   2   3        5.16        5.78      1.92 o
   9   2   3      547.55      556.80     13.67 o
  10   2   3      588.93      547.77     18.54 o
  11   2   3      660.99      704.17     21.62 o
  12   2   3      167.77      199.60     11.24 o
  13   2   3       59.01       59.67     18.78 o
  14   2   3      683.27      724.75     56.25 o
   1   3   3      476.55      461.66      7.26 o
   2   3   3     2618.49     2665.75     42.24 o
   3   3   3      674.29      641.30     10.58 o
   4   3   3      941.28      935.62     16.40 o
   5   3   3     2660.48     2771.08     37.90 o
   6   3   3      375.18      362.54      7.16 o
   7   3   3      815.55      828.72     15.20 o
   8   3   3      274.03      276.68      8.60 o
   9   3   3      114.66      110.57      5.02 o
  10   3   3       91.75       84.81      4.37 o
  11   3   3      421.66      403.76     16.66 o
  12   3   3        9.12        9.78      4.31 o
  13   3   3       49.86       47.81     11.99 o
  14   3   3       10.16        5.89      5.66 o
   1   4   3     1900.86     2062.84     33.59 o
   2   4   3     1390.40     1484.61     22.00 o
   3   4   3      122.97      131.11      3.48 o
   4   4   3      351.49      336.37      8.26 o
   5   4   3      185.97      182.13      5.14 o
   6   4   3      662.64      673.35     14.23 o
   7   4   3      502.68      519.65     10.97 o
   8   4   3       26.03       24.57      2.87 o
   9   4   3      173.89      166.80      6.14 o
  10   4   3      132.10      139.89      5.77 o
  11   4   3       36.80       28.07      5.41 o
  12   4   3       78.09       70.76      9.41 o
  13   4   3       14.55       13.94      9.75 o
  14   4   3      437.51      518.38     40.97 o
   1   5   3      296.88      275.22      6.27 o
   2   5   3      885.67      892.30     18.44 o
   3   5   3      556.52      571.69     10.73 o
   4   5   3      374.39      395.20      9.47 o
   5   5   3      284.07      255.45      6.49 o
   6   5   3      234.08      224.13      8.87 o
   7   5   3      107.43       94.60      5.08 o
   8   5   3      187.41      195.25      6.98 o
   9   5   3       10.34        7.25      3.02 o
  10   5   3      245.74      229.57     12.81 o
  11   5   3      154.30      138.67     10.19 o
  12   5   3       34.30       47.00      8.58 o
  13   5   3      211.61      217.83     17.71 o
   1   6   3      427.09      420.23      9.94 o
   2   6   3      399.56      388.01     10.36 o
   3   6   3     2497.60     2680.99     40.83 o
   4   6   3      190.81      200.61      6.86 o
   5   6   3     1672.90     1677.33     36.68 o
   6   6   3      639.42      671.48     16.30 o
   7   6   3      534.60      543.47     16.28 o
   8   6   3       49.81       48.70      5.14 o
   9   6   3       25.18       24.46      3.64 o
  10   6   3       35.00       41.32      4.45 o
  11   6   3      189.91      208.53     16.96 o
  12   6   3       35.69       28.53      7.17 o
   1   7   3      640.08      638.96     13.08 o
   2   7   3      438.38      450.48     11.40 o
   3   7   3      477.62      466.61     14.43 o
   4   7   3      448.62      450.17     11.30 o
   5   7   3       20.48       18.45      2.64 o
   6   7   3      884.50      926.11     22.55 o
   7   7   3      113.48      132.36      5.77 o
   8   7   3       24.20       28.39      3.46 o
   9   7   3      287.91      309.17     13.32 o
  10   7   3       52.98       43.27      5.88 o
  11   7   3       49.99       49.88      9.74 o
   1   8   3      186.56      180.77      6.34 o
   2   8   3      762.95      770.65     17.74 o
   3   8   3      833.65      882.76     25.47 o
   4   8   3       89.28       83.55      5.60 o
   5   8   3      745.51      766.79     21.57 o
   6   8   3       41.95       50.87      4.68 o
   7   8   3       42.35       36.95      2.72 o
   8   8   3       80.30       78.29      9.70 o
   9   8   3      187.59      200.91     19.55 o
  10   8   3      133.32      131.56     19.31 o
   1   9   3       54.50       53.81      3.88 o
   2   9   3      395.73      417.71     14.05 o
   3   9   3      156.35      158.18      7.90 o
   4   9   3      117.19      113.09      6.21 o
   5   9   3       72.56       75.36      5.83 o
   6   9   3       16.75       17.64      3.90 o
   7   9   3        3.27        1.20      3.59 o
   8   9   3       62.70       54.24     15.92 o
   1  10   3      231.33      224.75      9.36 o
   2  10   3       68.92       61.97      5.12 o
   3  10   3       29.97       25.33      3.33 o
   4  10   3       31.02       37.55      4.32 o
   5  10   3      117.94      127.44      7.82 o
   6  10   3       19.58       25.29      7.95 o
   1  11   3       16.31       16.31      4.69 o
   2  11   3       72.38       64.55      9.88 o
   0   0   4     3901.26     3866.14    131.49 o
   2   0   4      645.96      584.21     17.31 o
   4   0   4     2172.47     2208.51     51.86 o
   6   0   4      206.99      182.41      7.92 o
   8   0   4     1252.23     1301.56     41.15 o
  10   0   4      129.32      126.80     10.46 o
  12   0   4      749.04      824.52     71.34 o
  14   0   4      146.21      173.70     22.38 o
   0   1   4     1700.49     1652.26     48.56 o
   1   1   4     3354.34     3482.17     61.27 o
   2   1   4     1212.45     1265.99     42.86 o
   3   1   4      228.53      270.55      5.39 o
   4   1   4     1745.38     1763.08     27.14 o
   5   1   4     3211.15     3418.91     48.54 o
   6   1   4       36.18       35.81      4.99 o
   7   1   4       11.56        7.24      3.31 o
   8   1   4      310.19      304.71      8.83 o
   9   1   4      906.99      892.48     25.01 o
  10   1   4      796.43      813.77     24.12 o
  11   1   4      428.34      423.77     17.70 o
  12   1   4       24.91       28.44      8.98 o
  13   1   4      308.70      340.29     32.34 o
  14   1   4       77.17       55.49     10.54 o
   0   2   4      519.46      470.78     16.88 o
   1   2   4      776.69      750.13     13.56 o
   2   2   4     2924.74     3037.64     45.69 o
   3   2   4      351.64      353.20      6.31 o
   4   2   4     2716.15     2804.43     48.21 o
   5   2   4      214.00      238.20      5.95 o
   6   2   4       11.90        9.19      1.77 o
   7   2   4       48.25       43.18      2.81 o
   8   2   4      656.82      627.98     13.69 o
   9   2   4      490.04      471.83     13.05 o
  10   2   4       12.23       10.58      2.89 o
  11   2   4      112.83      105.48     10.95 o
  12   2   4      610.33      600.20     38.02 o
  13   2   4      119.43      122.86     27.88 o
  14   2   4       10.66       23.54     11.47 o
   0   3   4     4594.75     5297.26    155.40 o
   1   3   4     2159.52     2092.86     31.58 o
   2   3   4      304.35      306.12      5.72 o
   3   3   4      167.37      145.27      3.86 o
   4   3   4      370.77      353.97      7.55 o
   5   3   4      356.66      373.13      8.32 o
   6   3   4      628.10      696.93     13.56 o
   7   3   4      149.70      154.75      4.91 o
   8   3   4      265.98      255.02      7.23 o
   9   3   4      678.04      685.77     17.47 o
  10   3   4      324.94      291.81      9.77 o
  11   3   4       10.03        8.22      4.52 o
  12   3   4      121.03      140.61     10.43 o
  13   3   4      163.62      160.07     13.05 o
  14   3   4       32.63       -1.79     27.49 o
   0   4   4     2015.10     2139.51     44.52 o
   1   4   4      113.81      113.84      2.99 o
   2   4   4      592.77      570.23      8.91 o
   3   4   4     1105.52     1091.88     15.80 o
   4   4   4     2531.36     2601.09     52.22 o
   5   4   4      385.55      365.43      7.86 o
   6   4   4       34.62       33.71      4.22 o
   7   4   4       86.24       86.45      4.46 o
   8   4   4      404.73      419.27     11.70 o
   9   4   4       32.97       30.87      3.29 o
  10   4   4       23.63       18.23      4.67 o
  11   4   4      153.60      146.25      7.94 o
  12   4   4       71.64       72.27      8.09 o
  13   4   4       22.08       16.18      7.20 o
   0   5   4      723.68      778.51     20.93 o
   1   5   4      366.33      385.50      9.47 o
   2   5   4     1132.77     1187.63     18.89 o
   3   5   4      414.76      428.63     12.57 o
   4   5   4      810.71      797.08     16.75 o
   5   5   4      562.06      551.42     12.79 o
   6   5   4      124.50      132.71      4.26 o
   7   5   4      408.65      450.14     10.92 o
   8   5   4      456.20      463.22     13.95 o
   9   5   4      189.95      185.06      6.95 o
  10   5   4        0.37       -0.77      2.77 o
  11   5   4        9.37        7.63      3.50 o
  12   5   4       30.30       27.05      5.77 o
  13   5   4      227.60      246.77     21.16 o
   0   6   4     2057.31     2034.50     47.32 o
   1   6   4      135.33      147.11      5.07 o
   2   6   4      188.93      195.17      5.26 o
   3   6   4      668.95      652.59     14.82 o
   4   6   4      552.48      549.26     12.70 o
   5   6   4      848.56      885.16     26.02 o
   6   6   4      994.92     1016.68     25.85 o
   7   6   4      165.54      158.75      5.95 o
   8   6   4       71.21       65.34      4.97 o
   9   6   4       70.80       57.29      4.24 o
  10   6   4       48.34       51.56      6.57 o
  11   6   4       63.88       54.11      6.54 o
  12   6   4      215.78      277.21     21.38 o
   0   7   4      504.03      492.07     15.33 o
   1   7   4      192.83      189.09      5.91 o
   2   7   4       64.57       62.10      3.36 o
   3   7   4      187.38      182.54      6.14 o
   4   7   4      910.48      933.38     23.31 o
   5   7   4      229.99      235.38      7.03 o
   6   7   4      341.89      356.53      9.96 o
   7   7   4       49.57       52.18      3.67 o
   8   7   4      421.91      403.94     20.30 o
   9   7   4       21.90       19.69      3.88 o
  10   7   4        1.54        0.11      4.87 o
  11   7   4      130.96      133.48     13.10 o
   0   8   4      233.44      196.45     11.22 o
   1   8   4      195.91      200.77      8.24 o
   2   8   4      142.89      155.87      4.96 o
   3   8   4      537.94      553.41     16.85 o
   4   8   4      113.21      108.27      5.63 o
   5   8   4      119.62      106.74      6.96 o
   6   8   4       54.67       47.93      3.17 o
   7   8   4       77.57       70.16      4.87 o
   8   8   4       84.10       74.30      7.33 o
   9   8   4      126.11      116.03     10.99 o
  10   8   4      132.99      143.71     13.50 o
   0   9   4      467.63      499.83     34.21 o
   1   9   4       46.88       36.08      3.06 o
   2   9   4      134.69      134.30      7.06 o
   3   9   4      121.98      126.78      5.36 o
   4   9   4      247.39      249.64     11.31 o
   5   9   4       32.67       19.40      4.09 o
   6   9   4      268.02      279.84     14.38 o
   7   9   4       26.33       17.90      4.15 o
   8   9   4      253.68      276.87     17.63 o
   0  10   4       22.83       13.37      4.69 o
   1  10   4      142.99      145.64      9.32 o
   2  10   4       23.02       23.39      3.61 o
   3  10   4       21.74       30.94      6.47 o
   4  10   4       51.45       55.57      9.83 o
   5  10   4      172.59      169.59     14.73 o
   6  10   4       16.96       10.91      5.17 o
   0  11   4      663.91      691.84     56.26 o
   2   0   5     3163.23     3333.43     82.23 o
   4   0   5     1410.16     1524.40     37.37 o
   6   0   5      151.77      149.83      8.80 o
   8   0   5       45.84       41.86      4.59 o
  10   0   5      430.53      450.71     21.76 o
  12   0   5      495.36      525.78     44.20 o
  14   0   5      272.85      336.17     55.28 o
   1   1   5     2631.19     2637.00     49.60 o
   2   1   5     1551.96     1580.11     37.15 o
   3   1   5     1676.33     1741.13     31.87 o
   4   1   5      116.55      119.84      6.40 o
   5   1   5       34.92       45.57      3.09 o
   6   1   5      507.45      506.30     11.65 o
   7   1   5      296.73      338.05      8.28 o
   8   1   5      130.98      128.10      5.54 o
   9   1   5      782.72      773.81     21.86 o
  10   1   5      399.75      416.16     12.70 o
  11   1   5      516.11      474.99     29.13 o
  12   1   5        7.43       19.17      7.41 o
  13   1   5       93.53       98.37     14.57 o
  14   1   5      105.98       84.92     11.90 o
   1   2   5     2830.17     3098.90     54.14 o
   2   2   5     1051.37      929.05     15.31 o
   3   2   5      463.98      460.07     11.88 o
   4   2   5      179.49      181.22      5.26 o
   5   2   5      122.22      110.53      3.72 o
   6   2   5      742.01      746.00     15.06 o
   7   2   5      660.02      663.70     15.34 o
   8   2   5      791.86      807.80     19.98 o
   9   2   5      523.41      533.32     22.56 o
  10   2   5      216.32      228.14     11.28 o
  11   2   5      156.85      140.75      8.84 o
  12   2   5       57.16       43.78     10.36 o
  13   2   5       29.81       19.41      9.37 o
  14   2   5      390.45      494.96     47.47 o
   1   3   5     1063.31     1056.96     23.45 o
   2   3   5      640.17      627.23     12.08 o
   3   3   5      452.57      418.93      7.32 o
   4   3   5      145.22      122.84      3.32 o
   5   3   5      242.47      244.00      8.01 o
   6   3   5      567.95      559.19     13.84 o
   7   3   5      711.84      710.65     17.44 o
   8   3   5      892.34      918.64     21.06 o
   9   3   5      715.94      737.66     19.96 o
  10   3   5      315.84      313.77     10.86 o
  11   3   5      289.22      286.54     16.67 o
  12   3   5       56.61       57.61      8.81 o
  13   3   5       93.18      106.77     13.14 o
  14   3   5       79.43       59.15     12.88 o
   1   4   5      123.48      139.28      3.93 o
   2   4   5     2437.67     2504.31     42.91 o
   3   4   5       94.92       85.62      2.92 o
   4   4   5       26.90       32.67      2.52 o
   5   4   5     1732.26     1776.38     31.57 o
   6   4   5     1737.81     1727.25     35.45 o
   7   4   5      179.27      150.27      7.93 o
   8   4   5     1170.77     1231.84     29.86 o
   9   4   5      207.99      214.60      8.85 o
  10   4   5      103.20       98.21      6.92 o
  11   4   5       59.80       56.82      5.39 o
  12   4   5       18.72       14.91      4.88 o
  13   4   5       16.52       21.49     10.52 o
   1   5   5      730.18      749.37     15.27 o
   2   5   5      356.79      359.79      7.74 o
   3   5   5      248.53      246.11      5.99 o
   4   5   5      497.75      477.13      9.09 o
   5   5   5     1150.74     1177.90     29.31 o
   6   5   5      643.99      628.58     16.30 o
   7   5   5      219.32      223.02      7.71 o
   8   5   5      111.14      112.73      6.46 o
   9   5   5      188.71      195.79      8.57 o
  10   5   5       16.92       12.10      3.22 o
  11   5   5      265.13      319.92     19.06 o
  12   5   5       99.46       94.59     11.15 o
  13   5   5       59.53       81.67     11.22 o
   1   6   5      136.15      146.08      5.15 o
   2   6   5      177.48      156.64      4.71 o
   3   6   5      671.67      692.35     18.42 o
   4   6   5      166.88      161.50      5.24 o
   5   6   5     1872.46     1994.69     46.36 o
   6   6   5     1053.47     1130.84     30.45 o
   7   6   5        7.13        4.06      3.14 o
   8   6   5      228.37      241.85      9.29 o
   9   6   5       87.55       80.13      8.62 o
  10   6   5      139.76      144.43     11.49 o
  11   6   5       44.76       29.72      9.03 o
  12   6   5       21.77       29.43      9.67 o
   1   7   5      633.09      610.50     15.79 o
   2   7   5      473.58      508.88     12.96 o
   3   7   5      164.97      156.42      6.21 o
   4   7   5       24.67       24.97      2.96 o
   5   7   5        1.08       -0.38      1.29 o
   6   7   5      113.46      112.85      5.31 o
   7   7   5       76.98       72.52      4.07 o
   8   7   5       10.97       11.02      6.00 o
   9   7   5      342.23      375.49     21.43 o
  10   7   5      174.67      191.39     18.80 o
  11   7   5       56.49       52.78     10.28 o
   1   8   5      319.66      319.50     10.35 o
   2   8   5       50.72       48.30      3.67 o
   3   8   5       79.50       76.84      4.65 o
   4   8   5      112.83      119.18      5.68 o
   5   8   5      426.06      456.12     18.26 o
   6   8   5       70.14       69.90      7.95 o
   7   8   5       61.33       45.60      5.95 o
   8   8   5      128.86      137.83     10.07 o
   9   8   5      238.74      256.19     18.12 o
   1   9   5       34.15       30.30      5.24 o
   2   9   5      375.57      426.24     15.83 o
   3   9   5       12.75        8.39      5.10 o
   4   9   5       87.38       86.19      5.75 o
   5   9   5       13.70       12.25      4.22 o
   6   9   5      109.46      127.89      9.26 o
   7   9   5        8.64        4.40      4.94 o
   8   9   5       31.45       35.55      6.12 o
   1  10   5      201.88      226.15     14.24 o
   2  10   5       11.59       10.27      4.14 o
   3  10   5      317.96      335.00     20.47 o
   4  10   5      147.66      120.60     10.08 o
   5  10   5      476.13      509.20     38.23 o
   0   0   6     1294.44     1433.19     56.92 o
   2   0   6     7012.90     8457.12    246.49 o
   4   0   6     1508.34     1509.20     41.73 o
   6   0   6      573.67      548.39     15.53 o
   8   0   6     1368.06     1383.85     66.12 o
  10   0   6        2.10       -4.30      6.01 o
  12   0   6      380.28      401.51     37.65 o
  14   0   6      169.84      207.88     29.54 o
   0   1   6     3602.97     3858.17     98.59 o
   1   1   6     4170.66     4639.66     82.56 o
   2   1   6      325.97      299.08      8.31 o
   3   1   6      361.43      424.40      9.46 o
   4   1   6      460.75      462.75     11.48 o
   5   1   6       27.61       24.98      2.65 o
   6   1   6      127.73      142.50      5.40 o
   7   1   6      540.99      546.64     12.07 o
   8   1   6       32.11       34.99      3.67 o
   9   1   6       12.61       12.47      2.96 o
  10   1   6       67.55       66.56      5.52 o
  11   1   6      277.62      278.32     14.10 o
  12   1   6      159.12      174.24     20.22 o
  13   1   6      261.91      288.86     23.61 o
  14   1   6       69.00       71.35     17.76 o
   0   2   6      487.94      426.65     14.83 o
   1   2   6     1671.62     1696.75     28.93 o
   2   2   6       29.00       33.67      2.58 o
   3   2   6      607.98      677.78     16.77 o
   4   2   6     2680.74     2760.06     53.75 o
   5   2   6      119.19      115.28      5.50 o
   6   2   6      324.45      323.59     11.13 o
   7   2   6      399.33      396.34     10.93 o
   8   2   6      298.99      284.47     10.36 o
   9   2   6       46.59       48.44      3.82 o
  10   2   6       43.79       42.61      4.86 o
  11   2   6       20.03       16.73      7.17 o
  12   2   6      285.55      271.87     20.72 o
  13   2   6      207.46      234.95     23.57 o
  14   2   6       29.65       25.28     10.02 o
   0   3   6     1226.08     1333.50     35.92 o
   1   3   6      358.93      354.93      9.74 o
   2   3   6      516.30      523.26     11.94 o
   3   3   6      654.07      621.57     14.46 o
   4   3   6      890.54      880.97     19.40 o
   5   3   6     1707.84     1790.91     30.62 o
   6   3   6      152.37      155.93     11.40 o
   7   3   6      357.12      358.19     10.74 o
   8   3   6      346.33      327.92     11.16 o
   9   3   6      680.49      722.24     21.49 o
  10   3   6       19.15       28.24      4.65 o
  11   3   6       22.21       20.09      4.80 o
  12   3   6      130.48      123.37     17.67 o
  13   3   6       62.02       67.59      9.63 o
   0   4   6      616.69      630.38     21.37 o
   1   4   6      131.17      130.03      4.55 o
   2   4   6      397.01      387.39      8.83 o
   3   4   6      636.28      612.78      9.55 o
   4   4   6      872.08      829.87     15.16 o
   5   4   6      224.52      232.98      7.24 o
   6   4   6      545.20      547.88     13.00 o
   7   4   6     1260.73     1297.32     29.47 o
   8   4   6      621.49      656.22     18.38 o
   9   4   6      137.18      129.91      6.45 o
  10   4   6      154.27      154.77      8.32 o
  11   4   6      186.23      192.67     12.61 o
  12   4   6      203.06      215.85     31.29 o
  13   4   6       40.50       35.47      9.07 o
   0   5   6      732.33      695.46     25.77 o
   1   5   6      744.65      739.03     15.95 o
   2   5   6      512.22      521.64     10.14 o
   3   5   6      280.89      274.40      7.89 o
   4   5   6       52.04       51.25      2.79 o
   5   5   6      676.01      674.02     16.80 o
   6   5   6      160.72      155.66      5.98 o
   7   5   6      313.13      352.15     11.79 o
   8   5   6     1332.15     1441.88     39.27 o
   9   5   6      321.54      331.59     11.75 o
  10   5   6        6.30        6.12      3.36 o
  11   5   6        8.00       11.93      5.95 o
  12   5   6       19.90       28.74      6.76 o
   0   6   6      525.13      564.89     18.97 o
   1   6   6       62.92       74.37      4.75 o
   2   6   6      125.26      138.11      4.97 o
   3   6   6      627.76      644.82     18.76 o
   4   6   6     1742.52     1762.02     31.86 o
   5   6   6      944.45      962.70     26.96 o
   6   6   6      229.55      246.55      8.24 o
   7   6   6      170.04      186.03      6.29 o
   8   6   6      164.39      163.71      8.32 o
   9   6   6      169.91      159.33     12.27 o
  10   6   6        4.59        0.08      4.07 o
  11   6   6       85.88       94.33     16.59 o
   0   7   6      126.27      123.73      8.02 o
   1   7   6      167.47      156.43      6.64 o
   2   7   6      294.12      310.39     10.21 o
   3   7   6      103.48      105.77      3.81 o
   4   7   6      186.91      187.02      5.57 o
   5   7   6        2.85        2.04      1.40 o
   6   7   6      224.58      242.08      8.51 o
   7   7   6      194.69      202.60      8.33 o
   8   7   6       94.81       94.53      7.16 o
   9   7   6       19.64        8.81     10.64 o
  10   7   6       81.40       71.09      9.70 o
   0   8   6      777.88      783.25     43.89 o
   1   8   6       58.94       62.02      3.25 o
   2   8   6       10.83       10.85      1.63 o
   3   8   6       95.29       94.09      3.94 o
   4   8   6      111.41       97.79      4.50 o
   5   8   6      669.00      747.63     27.32 o
   6   8   6      116.37      132.51      9.54 o
   7   8   6      255.64      264.51     15.61 o
   8   8   6       23.12       20.26      5.86 o
   9   8   6       11.52       19.27      4.83 o
   0   9   6      692.77      825.64     58.50 o
   1   9   6       96.07       96.73      7.09 o
   2   9   6       46.90       39.77      5.01 o
   3   9   6       14.09       13.20      5.01 o
   4   9   6      159.71      192.34     12.24 o
   5   9   6      100.54      111.99     15.30 o
   6   9   6        3.32       -2.91      4.83 o
   7   9   6       34.05       16.25      5.32 o
   0  10   6      242.34      178.57     34.05 o
   1  10   6      174.43      184.81     14.46 o
   2  10   6        2.34       -0.95      5.64 o
   3  10   6      112.44      125.45     11.50 o
   4  10   6       92.05       74.26      8.49 o
   2   0   7     2245.64     2336.17     59.51 o
   4   0   7       13.36       10.84      4.00 o
   6   0   7      222.58      217.58     16.30 o
   8   0   7      245.71      228.66     10.56 o
  10   0   7      681.99      696.29     45.02 o
  12   0   7      249.49      262.34     45.96 o
   1   1   7     1885.36     1912.18     29.65 o
   2   1   7      187.37      198.33      9.97 o
   3   1   7       95.15      104.17      5.12 o
   4   1   7      431.38      440.15     13.15 o
   5   1   7      192.53      177.78      6.57 o
   6   1   7      496.59      487.65     14.26 o
   7   1   7      152.05      160.80      5.71 o
   8   1   7       40.63       43.36      3.66 o
   9   1   7     1086.60     1100.42     30.12 o
  10   1   7       96.82       95.67      7.25 o
  11   1   7      249.62      234.69     13.66 o
  12   1   7       23.16       29.89      6.58 o
  13   1   7      237.36      248.85     19.67 o
   1   2   7      575.20      571.47     13.08 o
   2   2   7      663.43      628.39     13.81 o
   3   2   7     1237.80     1258.74     22.64 o
   4   2   7      300.95      272.38      8.96 o
   5   2   7       63.55       60.78      3.41 o
   6   2   7      913.79      866.40     21.32 o
   7   2   7      443.67      454.30     11.37 o
   8   2   7       38.04       40.95      5.44 o
   9   2   7       89.86       79.04      5.33 o
  10   2   7      551.12      568.42     22.49 o
  11   2   7      105.22       89.43      8.36 o
  12   2   7       37.72       37.63      8.42 o
  13   2   7       22.81        9.35      7.54 o
   1   3   7      638.67      613.01     15.70 o
   2   3   7      679.02      719.96     17.95 o
   3   3   7      519.66      461.16      9.75 o
   4   3   7      165.37      172.06      5.10 o
   5   3   7      579.69      593.25     13.88 o
   6   3   7      418.48      405.35     12.34 o
   7   3   7      583.70      641.10     19.99 o
   8   3   7      328.18      303.29     10.69 o
   9   3   7      476.21      445.79     15.17 o
  10   3   7      313.75      331.91     21.15 o
  11   3   7       82.62       66.75      8.52 o
  12   3   7        3.07        6.60      8.69 o
  13   3   7      166.54      138.11     16.91 o
   1   4   7       28.53       32.51      2.70 o
   2   4   7      104.71       86.12      5.07 o
   3   4   7      268.83      260.24      6.12 o
   4   4   7        8.55        7.34      2.40 o
   5   4   7      646.80      655.74     15.79 o
   6   4   7     1351.68     1447.53     38.67 o
   7   4   7      485.49      486.47     22.83 o
   8   4   7      211.62      219.76      8.39 o
   9   4   7       36.85       37.25      4.90 o
  10   4   7      147.83      155.98     14.11 o
  11   4   7       55.06       38.91     10.04 o
  12   4   7        0.21       -5.49      6.70 o
   1   5   7      535.53      534.87     10.84 o
   2   5   7      276.62      295.27      7.69 o
   3   5   7      357.06      345.03     11.66 o
   4   5   7     1077.71     1095.87     21.93 o
   5   5   7     1019.25     1033.02     24.21 o
   6   5   7      198.72      200.03      7.50 o
   7   5   7      817.67      841.03     28.39 o
   8   5   7      145.04      149.38      6.48 o
   9   5   7      138.95      124.42      7.99 o
  10   5   7       16.17       15.72      4.69 o
  11   5   7       52.03       59.85     10.46 o
  12   5   7       75.32       67.16     11.33 o
   1   6   7      178.73      164.26     10.74 o
   2   6   7      824.14      841.56     21.77 o
   3   6   7      253.33      270.78      8.67 o
   4   6   7      164.41      163.52      5.20 o
   5   6   7      557.89      558.83     13.47 o
   6   6   7      154.62      165.28      5.76 o
   7   6   7      377.65      400.71     14.61 o
   8   6   7      389.10      380.07     14.79 o
   9   6   7       14.77       11.36      4.32 o
  10   6   7      442.72      487.02     50.29 o
  11   6   7       32.06       48.86     13.06 o
   1   7   7      477.35      468.43     15.61 o
   2   7   7       87.92       91.43      6.98 o
   3   7   7       68.78       62.37      3.82 o
   4   7   7      200.43      203.41      7.80 o
   5   7   7        5.34        4.19      1.75 o
   6   7   7      422.44      406.30     14.66 o
   7   7   7      188.49      180.84     13.24 o
   8   7   7       63.02       44.25      9.50 o
   9   7   7      192.25      193.46     12.69 o
  10   7   7      110.28      108.56     12.56 o
   1   8   7      445.56      464.95     18.77 o
   2   8   7       84.73       85.58      4.84 o
   3   8   7       76.92       85.87      5.56 o
   4   8   7       79.46       83.91      6.57 o
   5   8   7        3.80        9.01      3.28 o
   6   8   7      125.55      123.67      8.72 o
   7   8   7      107.88      116.31     13.71 o
   8   8   7       46.98       51.99      9.63 o
   1   9   7       27.28       17.96      4.95 o
   2   9   7      149.62      161.96      9.87 o
   3   9   7      131.45      141.94     10.25 o
   4   9   7      105.97       97.24      9.33 o
   5   9   7       41.34       56.29      7.04 o
   6   9   7      223.12      259.68     27.89 o
   1  10   7        2.66        2.17      4.24 o
   2  10   7       15.46        8.97      5.12 o
   3  10   7       85.06       92.06     10.68 o
   0   0   8       37.93       39.90      6.02 o
   2   0   8     1017.04     1040.09     26.70 o
   4   0   8       20.60       15.20      6.07 o
   6   0   8     1357.81     1402.90     50.00 o
   8   0   8      207.56      180.05     19.49 o
  10   0   8       95.01       83.74     10.42 o
  12   0   8      514.38      563.67     54.26 o
   0   1   8     1289.74     1318.62     43.98 o
   1   1   8      441.33      421.72     12.82 o
   2   1   8      545.82      573.81     14.33 o
   3   1   8      649.68      647.16     16.96 o
   4   1   8       30.42       32.27      3.91 o
   5   1   8      574.77      579.51     16.42 o
   6   1   8      120.03      126.71      7.54 o
   7   1   8     1043.17     1003.14     27.86 o
   8   1   8      407.83      442.11     14.77 o
   9   1   8       47.89       43.66      4.91 o
  10   1   8       95.80       85.32      7.21 o
  11   1   8      241.39      243.74     22.98 o
  12   1   8      230.71      274.98     17.85 o
  13   1   8      504.32      636.70     38.58 o
   0   2   8      954.40      908.14     39.67 o
   1   2   8      637.67      645.94     17.34 o
   2   2   8      377.07      376.87     22.36 o
   3   2   8      376.87      389.45      9.83 o
   4   2   8      653.76      644.30     15.36 o
   5   2   8      346.52      343.34     11.81 o
   6   2   8       15.86       12.70      3.08 o
   7   2   8      152.31      131.41      5.79 o
   8   2   8      269.13      270.50     11.32 o
   9   2   8      692.34      689.52     27.15 o
  10   2   8       73.43       70.06      6.00 o
  11   2   8        6.33      -15.88     15.92 o
  12   2   8      173.79      164.43     16.11 o
  13   2   8      182.15      173.29     18.38 o
   0   3   8     1066.40     1019.76     31.68 o
   1   3   8      508.31      524.70     14.81 o
   2   3   8      570.76      621.68     12.60 o
   3   3   8     1357.38     1383.35     25.75 o
   4   3   8      731.04      788.27     16.99 o
   5   3   8       53.79       44.62      2.53 o
   6   3   8       26.60       16.73      3.65 o
   7   3   8      660.87      651.04     24.68 o
   8   3   8      269.95      272.77      9.89 o
   9   3   8      876.64      968.54     35.98 o
  10   3   8        8.00       11.67      4.38 o
  11   3   8      132.51      108.89     13.50 o
  12   3   8      119.63      141.86     19.30 o
   0   4   8     2166.48     2298.72     60.06 o
   1   4   8      394.72      382.70     12.36 o
   2   4   8       86.95       89.98      4.61 o
   3   4   8      122.50      115.94      4.13 o
   4   4   8     2136.74     2174.75     41.04 o
   5   4   8      338.89      351.82      9.98 o
   6   4   8      174.54      172.20      6.84 o
   7   4   8       28.18       22.00      4.90 o
   8   4   8      482.59      475.41     18.49 o
   9   4   8      223.46      205.12     10.51 o
  10   4   8       60.04       64.24      9.49 o
  11   4   8       27.17       44.80     16.32 o
  12   4   8      124.86      106.84     14.78 o
   0   5   8      180.74      181.71      9.17 o
   1   5   8      193.76      182.67      6.99 o
   2   5   8      349.18      349.13      8.71 o
   3   5   8      367.22      374.93      9.44 o
   4   5   8      598.09      607.19     16.59 o
   5   5   8      292.93      285.08      8.05 o
   6   5   8      651.16      689.74     20.76 o
   7   5   8       32.31       36.50      5.23 o
   8   5   8      140.26      135.32      9.07 o
   9   5   8      147.74      137.49     13.45 o
  10   5   8       59.07       58.07      6.75 o
  11   5   8      113.13      152.77     32.27 o
   0   6   8      196.61      149.64      9.76 o
   1   6   8       36.77       34.40      4.08 o
   2   6   8      375.22      367.98     14.14 o
   3   6   8       69.25       68.26      3.16 o
   4   6   8     1010.84     1031.83     28.72 o
   5   6   8       66.61       63.76      3.69 o
   6   6   8      178.86      165.74      6.73 o
   7   6   8       54.53       49.64      7.69 o
   8   6   8      200.48      175.13     16.37 o
   9   6   8      176.34      185.03     20.45 o
  10   6   8       32.57        2.75     40.49 o
   0   7   8      484.17      512.91     41.93 o
   1   7   8      200.04      193.71     12.21 o
   2   7   8       31.98       27.16      4.53 o
   3   7   8       44.48       34.38      5.84 o
   4   7   8       48.98       44.11      4.95 o
   5   7   8      276.77      249.85     10.88 o
   6   7   8      436.71      425.95     22.14 o
   7   7   8       25.59       15.80      4.14 o
   8   7   8       49.77       47.56     10.99 o
   9   7   8        8.55       21.80      8.25 o
   0   8   8       95.53      108.08     21.75 o
   1   8   8       35.75       40.44      9.05 o
   2   8   8       20.77       12.79      5.02 o
   3   8   8       98.35      120.54      7.59 o
   4   8   8       22.25       29.04      5.17 o
   5   8   8      110.10       93.16      9.91 o
   6   8   8        6.12        5.98      5.21 o
   7   8   8      292.90      299.75     21.82 o
   8   8   8       10.47       15.59      6.95 o
   0   9   8      248.38      277.48     19.95 o
   1   9   8       49.65       48.78      6.79 o
   2   9   8       58.06       49.99      5.58 o
   3   9   8        2.65       -2.03      3.95 o
   4   9   8       15.90       14.07      4.49 o
   5   9   8       70.18       57.18      9.44 o
   0  10   8        7.94        7.52      9.33 o
   2   0   9     1588.13     1559.21     55.84 o
   4   0   9      239.00      228.31     11.62 o
   6   0   9       76.06       74.54      9.50 o
   8   0   9     2003.00     2125.11     86.86 o
  10   0   9      748.83      835.60     42.36 o
  12   0   9       73.03       87.98     13.68 o
   1   1   9      375.42      329.07      9.56 o
   2   1   9      299.65      307.24     14.37 o
   3   1   9       23.30       28.21      4.77 o
   4   1   9       11.14        9.54      2.06 o
   5   1   9      193.97      168.91      6.96 o
   6   1   9        8.81        8.37      3.46 o
   7   1   9      140.08      147.38      9.92 o
   8   1   9      186.49      158.58      8.40 o
   9   1   9       37.27       30.69      5.76 o
  10   1   9      177.38      156.13     10.17 o
  11   1   9        4.41        2.89      8.41 o
  12   1   9      152.03      173.91     26.11 o
   1   2   9      114.61      130.31      7.41 o
   2   2   9      801.62      758.27     24.65 o
   3   2   9     1171.05     1210.06     31.29 o
   4   2   9      583.16      583.10     14.63 o
   5   2   9       72.26       75.03      4.03 o
   6   2   9      823.17      798.53     22.46 o
   7   2   9       11.50        8.48      2.50 o
   8   2   9      107.24       99.78      6.47 o
   9   2   9      303.28      291.42     14.06 o
  10   2   9      538.23      589.19     30.27 o
  11   2   9       40.21       43.05      7.86 o
  12   2   9       34.55       37.18     13.89 o
   1   3   9      568.43      592.29     16.03 o
   2   3   9      178.13      194.19      8.69 o
   3   3   9     1499.65     1518.64     37.10 o
   4   3   9      177.18      166.48      6.63 o
   5   3   9      248.36      241.36      9.37 o
   6   3   9      272.57      275.25     10.98 o
   7   3   9      585.97      594.95     29.53 o
   8   3   9      127.94      121.27      8.25 o
   9   3   9       38.84       38.23      6.85 o
  10   3   9      185.69      161.06     13.76 o
  11   3   9        7.30        2.97      5.93 o
  12   3   9      181.18      194.28     39.30 o
   1   4   9      428.49      434.74     12.99 o
   2   4   9      496.58      479.39     14.81 o
   3   4   9      616.07      614.19     15.82 o
   4   4   9      317.00      297.03      9.09 o
   5   4   9      305.79      320.65     10.26 o
   6   4   9      696.71      674.69     18.45 o
   7   4   9      128.76      133.12     10.76 o
   8   4   9       91.44       80.82      6.05 o
   9   4   9      175.43      145.99      9.56 o
  10   4   9      334.59      308.57     29.98 o
  11   4   9      239.38      237.21     19.68 o
   1   5   9      755.15      756.58     18.87 o
   2   5   9       84.76       77.54      7.21 o
   3   5   9      345.32      325.67     10.03 o
   4   5   9      101.31      102.13      6.40 o
   5   5   9      456.37      480.41     12.97 o
   6   5   9      426.28      428.34     15.62 o
   7   5   9      671.20      677.33     21.83 o
   8   5   9       11.95        0.13     12.79 o
   9   5   9       70.39       74.75      6.97 o
  10   5   9      245.77      269.22     27.83 o
  11   5   9      107.42      128.96     26.55 o
   1   6   9      109.21      112.94      4.51 o
   2   6   9      252.90      247.78      8.26 o
   3   6   9      110.88      101.47      5.39 o
   4   6   9      236.84      244.68      8.47 o
   5   6   9      305.26      317.25     10.19 o
   6   6   9      113.65      114.13      9.10 o
   7   6   9       97.26       89.38      8.12 o
   8   6   9        6.23        5.94      9.02 o
   9   6   9       31.70       24.98      8.77 o
  10   6   9      259.53      247.64     19.27 o
   1   7   9       67.26       60.80     11.19 o
   2   7   9       44.27       43.07      5.32 o
   3   7   9       11.02        4.79      4.20 o
   4   7   9      242.28      231.92     22.71 o
   5   7   9       77.18       48.52      6.10 o
   6   7   9      204.98      248.98     20.14 o
   7   7   9        8.87       -5.14      6.35 o
   8   7   9       89.28       83.35     10.68 o
   1   8   9       71.28       68.59      5.48 o
   2   8   9        0.96        5.73      3.94 o
   3   8   9      155.54      157.38      9.47 o
   4   8   9       11.13       11.90      4.76 o
   5   8   9      241.95      225.63     14.33 o
   6   8   9       11.55       12.86      7.12 o
   7   8   9       48.11       47.94     13.85 o
   1   9   9       47.25       49.47      6.87 o
   2   9   9      285.37      320.52     18.12 o
   3   9   9       12.55        8.22      9.82 o
   4   9   9        0.37        7.03      5.91 o
   0   0  10      622.81      619.91     27.61 o
   2   0  10      971.81      922.27     64.42 o
   4   0  10     1045.16     1003.77     47.51 o
   6   0  10      157.01      159.46     19.68 o
   8   0  10      161.61      145.06     18.25 o
  10   0  10      576.84      563.39     37.31 o
  12   0  10      279.41      263.91     29.58 o
   0   1  10       51.32       47.60      9.19 o
   1   1  10      485.11      478.62     15.61 o
   2   1  10     1306.72     1320.81     28.97 o
   3   1  10      690.13      666.03     18.19 o
   4   1  10      574.66      558.55     15.62 o
   5   1  10      218.63      236.76     10.47 o
   6   1  10       27.61       21.29      3.23 o
   7   1  10      515.90      505.74     18.79 o
   8   1  10      123.22      111.94      7.03 o
   9   1  10      501.37      460.77     19.66 o
  10   1  10       65.98       62.70      7.47 o
  11   1  10      345.70      396.14     38.20 o
  12   1  10      101.86      127.26     25.47 o
   0   2  10     2615.80     2809.14     83.98 o
   1   2  10      164.39      164.92      6.88 o
   2   2  10      128.52      120.42      6.18 o
   3   2  10      246.44      236.43      9.32 o
   4   2  10      114.58       95.67      5.44 o
   5   2  10      134.37      126.37      5.39 o
   6   2  10       64.20       60.59      5.60 o
   7   2  10      365.32      379.87     19.82 o
   8   2  10      231.39      240.22     13.44 o
   9   2  10       16.88       19.32      4.51 o
  10   2  10       22.85       14.18      4.11 o
  11   2  10       34.50       24.43      9.86 o
  12   2  10       80.00       62.57     17.71 o
   0   3  10      676.42      710.23     40.84 o
   1   3  10       86.66       87.02      5.98 o
   2   3  10      328.83      364.30     12.48 o
   3   3  10     1376.92     1425.24     40.35 o
   4   3  10      151.89      159.42      7.04 o
   5   3  10      702.95      720.66     19.89 o
   6   3  10       24.39       24.18      3.47 o
   7   3  10      229.36      230.87      8.88 o
   8   3  10       58.65       67.71      8.58 o
   9   3  10      195.85      223.71     19.05 o
  10   3  10       24.47       26.53      8.90 o
  11   3  10       56.42       75.27     11.68 o
   0   4  10      997.65     1083.44     44.55 o
   1   4  10       24.68       28.56      4.70 o
   2   4  10       73.00       77.56      4.98 o
   3   4  10       68.34       77.20      4.47 o
   4   4  10      247.80      233.43      8.11 o
   5   4  10        4.19        5.66      2.30 o
   6   4  10        2.32        0.31      2.50 o
   7   4  10       68.97       69.52      4.01 o
   8   4  10      279.37      303.87     18.23 o
   9   4  10      111.12       94.80      9.03 o
  10   4  10       27.89       28.71      7.90 o
  11   4  10      111.54       85.57     53.81 o
   0   5  10      128.00      112.72      8.60 o
   1   5  10       83.75       74.20      4.50 o
   2   5  10      285.55      255.80     12.65 o
   3   5  10      185.28      197.31      6.57 o
   4   5  10      474.36      473.91     14.11 o
   5   5  10      179.64      172.74      7.94 o
   6   5  10       22.31       23.32      3.39 o
   7   5  10       22.71       25.52      5.31 o
   8   5  10      253.92      268.13     19.89 o
   9   5  10      102.18       96.43     12.60 o
  10   5  10       48.14       34.54      8.09 o
   0   6  10      734.92      764.29     30.58 o
   1   6  10       46.61       51.31      4.11 o
   2   6  10      267.57      266.95     10.29 o
   3   6  10      112.64      123.88     10.01 o
   4   6  10       33.02       31.70      2.70 o
   5   6  10       36.07       30.52      5.56 o
   6   6  10       28.24       23.34      5.72 o
   7   6  10      252.92      265.50     22.83 o
   8   6  10      258.77      280.30     22.54 o
   9   6  10      251.41      251.49     24.28 o
   0   7  10      123.94      139.15     17.98 o
   1   7  10       79.99       76.86      7.98 o
   2   7  10       15.73       -6.05     13.48 o
   3   7  10       25.67       28.81      5.56 o
   4   7  10      303.99      279.52     19.61 o
   5   7  10       12.29       17.50      5.14 o
   6   7  10      192.24      246.10     29.91 o
   7   7  10       30.09       19.48      9.56 o
   8   7  10       47.12       53.87      9.56 o
   0   8  10        6.26       11.84      9.02 o
   1   8  10      133.23      145.83     11.20 o
   2   8  10      188.87      214.15     12.63 o
   3   8  10       65.63       76.79      6.77 o
   4   8  10      159.70      155.42     20.75 o
   5   8  10        5.28       -4.15      6.17 o
   6   8  10       51.82       21.99     16.15 o
   0   9  10       23.72        3.05     24.48 o
   1   9  10       22.32       25.10      6.12 o
   2   9  10       21.49       18.14      5.37 o
   2   0  11     2430.99     2541.84     89.18 o
   4   0  11       18.19       11.76      4.25 o
   6   0  11       26.08       35.13      9.38 o
   8   0  11      145.12      147.54     12.05 o
  10   0  11      543.27      648.31     52.84 o
   1   1  11      121.39      110.51      8.43 o
   2   1  11      221.21      212.58     11.12 o
   3   1  11     1317.76     1404.15     38.51 o
   4   1  11       57.83       52.90      3.95 o
   5   1  11      176.53      172.16      8.53 o
   6   1  11       21.19       18.63      5.69 o
   7   1  11      316.42      290.43     11.88 o
   8   1  11       24.90       24.62     10.86 o
   9   1  11        1.85        3.52      7.00 o
  10   1  11       15.98       13.24     18.32 o
  11   1  11      336.01      409.74     34.07 o
   1   2  11      760.08      794.39     25.82 o
   2   2  11      578.56      534.59     17.85 o
   3   2  11      295.98      301.05     12.56 o
   4   2  11       16.94       16.57      3.19 o
   5   2  11       97.05       89.06      5.08 o
   6   2  11      740.66      738.81     27.87 o
   7   2  11      172.15      155.11     14.11 o
   8   2  11       53.20       55.97      5.80 o
   9   2  11       66.24       71.08      7.70 o
  10   2  11      521.25      569.43     45.50 o
  11   2  11      146.76      176.73     16.60 o
   1   3  11      362.64      367.77     13.16 o
   2   3  11      211.46      214.45      8.90 o
   3   3  11       35.30       39.79      3.89 o
   4   3  11        9.35        8.68      3.16 o
   5   3  11      137.27      129.60      6.41 o
   6   3  11      234.18      212.68     11.20 o
   7   3  11      281.13      289.54     13.49 o
   8   3  11      167.07      169.36      7.83 o
   9   3  11        3.82        8.52      5.20 o
  10   3  11       11.37       15.50      6.33 o
  11   3  11       16.60       30.89     17.58 o
   1   4  11      317.47      300.58     12.37 o
   2   4  11      380.33      425.63     17.02 o
   3   4  11      235.24      224.27     11.56 o
   4   4  11       72.49       64.97      4.31 o
   5   4  11      338.87      327.82     10.70 o
   6   4  11      385.24      436.19     13.43 o
   7   4  11       44.90       62.79      7.14 o
   8   4  11       28.54       38.62      5.08 o
   9   4  11      172.76      200.61     14.02 o
  10   4  11      283.56      255.83     23.24 o
   1   5  11      251.51      239.37     11.12 o
   2   5  11      274.64      278.10     11.41 o
   3   5  11      394.92      376.94     13.22 o
   4   5  11      154.43      163.05      6.26 o
   5   5  11      121.42      107.61      5.26 o
   6   5  11      123.84      133.48     16.77 o
   7   5  11      283.21      307.76     23.56 o
   8   5  11       60.80       61.95     20.82 o
   9   5  11      148.63      162.74     17.11 o
   1   6  11      193.13      178.27     10.89 o
   2   6  11       61.92       60.84      4.53 o
   3   6  11       49.59       36.06      5.89 o
   4   6  11       33.64       23.64      4.00 o
   5   6  11       36.38       28.04      3.78 o
   6   6  11      159.15      149.01     14.30 o
   7   6  11      283.87      331.36     53.39 o
   8   6  11       41.41       41.69      9.06 o
   1   7  11        6.61        5.98      4.71 o
   2   7  11      172.28      149.34     12.75 o
   3   7  11      302.00      311.54     17.21 o
   4   7  11       57.08       50.95      8.15 o
   5   7  11      106.19      127.29     16.85 o
   6   7  11      432.76      505.09     35.63 o
   7   7  11        8.60       19.85      7.83 o
   1   8  11      116.12      118.85      9.88 o
   2   8  11        0.35        1.51      4.66 o
   3   8  11      214.86      214.45     14.11 o
   4   8  11       12.62       14.60      6.35 o
   0   0  12     2431.85     2596.25    160.37 o
   2   0  12      896.84      921.64     41.54 o
   4   0  12      674.97      684.40     33.59 o
   6   0  12       51.29       40.56      8.72 o
   8   0  12      195.67      183.45     27.51 o
  10   0  12      145.14      149.07     57.32 o
   0   1  12      504.69      529.29     31.01 o
   1   1  12     1316.20     1382.08     42.43 o
   2   1  12       97.21       94.00      6.04 o
   3   1  12      238.32      217.49     12.40 o
   4   1  12       45.21       43.46      4.90 o
   5   1  12      113.10      103.63      7.50 o
   6   1  12      136.29      128.91      8.32 o
   7   1  12      123.63      124.93     10.26 o
   8   1  12      134.45      138.96      9.20 o
   9   1  12      101.34      112.91      9.52 o
  10   1  12       51.23       55.19     10.66 o
   0   2  12      264.25      285.76     20.52 o
   1   2  12      121.80      120.17      7.06 o
   2   2  12      160.19      147.04     10.09 o
   3   2  12       77.27       74.06      5.29 o
   4   2  12       99.95       99.77      8.32 o
   5   2  12       38.60       33.47      3.42 o
   6   2  12      172.74      189.06      8.91 o
   7   2  12       35.20       26.01      6.19 o
   8   2  12      324.15      368.67     16.21 o
   9   2  12        9.70       10.13      5.55 o
  10   2  12       24.23       23.05      8.51 o
   0   3  12      699.88      792.91     61.62 o
   1   3  12      179.25      186.27     12.34 o
   2   3  12      128.57      113.61      6.41 o
   3   3  12      269.45      292.93     10.28 o
   4   3  12      518.75      489.47     17.25 o
   5   3  12      239.06      243.46      9.40 o
   6   3  12       65.41       48.95      7.11 o
   7   3  12      138.06      150.77     12.49 o
   8   3  12       87.09       98.50      8.44 o
   9   3  12      364.11      378.72     20.46 o
  10   3  12       24.29       16.67      9.79 o
   0   4  12      225.90      246.55     15.30 o
   1   4  12      152.86      153.37      9.64 o
   2   4  12      129.47      123.76      7.34 o
   3   4  12       16.97       17.98      3.15 o
   4   4  12      180.65      201.17      7.91 o
   5   4  12       93.89       93.98      5.18 o
   6   4  12       53.70       51.48      5.26 o
   7   4  12      197.76      180.35     34.34 o
   8   4  12      311.38      306.31     29.20 o
   9   4  12       77.46       82.31     17.45 o
   0   5  12      151.05      147.51      7.78 o
   1   5  12       75.47       64.16      4.76 o
   2   5  12       56.54       53.20      5.98 o
   3   5  12      148.63      144.11     10.04 o
   4   5  12      439.72      457.83     20.25 o
   5   5  12      226.75      216.71     22.84 o
   6   5  12       32.69       35.87     13.54 o
   7   5  12       31.70       33.06      8.87 o
   8   5  12      276.14      291.69     24.49 o
   0   6  12      748.28      764.93     56.69 o
   1   6  12      150.87      155.62     12.97 o
   2   6  12       39.11       41.99      6.94 o
   3   6  12      225.67      245.67     14.21 o
   4   6  12        6.10        0.72      4.23 o
   5   6  12       34.27       27.00      9.83 o
   6   6  12       21.87       25.23     12.07 o
   7   6  12       77.92       88.20     11.35 o
   0   7  12      347.09      427.83     33.73 o
   1   7  12       53.54       44.41      6.92 o
   2   7  12       37.78       22.13      5.00 o
   3   7  12       21.32       28.28      7.60 o
   4   7  12      111.07      125.34     12.71 o
   5   7  12        3.82        3.37      9.29 o
   0   8  12      161.14      133.28     12.24 o
   1   8  12      151.25      138.13     10.65 o
   2   0  13      889.32      894.85     45.32 o
   4   0  13      172.91      168.92     14.21 o
   6   0  13      777.13      841.60     67.69 o
   8   0  13      104.70       69.31     13.73 o
  10   0  13      257.21      311.11     18.09 o
   1   1  13      267.11      299.63     14.25 o
   2   1  13       57.72       62.92      6.27 o
   3   1  13      169.38      171.27      8.81 o
   4   1  13      125.33      128.11      8.43 o
   5   1  13      190.36      201.88     10.57 o
   6   1  13        4.57        5.02      4.27 o
   7   1  13       34.94       53.63      7.67 o
   8   1  13      120.35      122.24      8.10 o
   9   1  13       94.02       84.37      7.75 o
   1   2  13      186.24      199.66     10.82 o
   2   2  13      431.11      471.07     17.95 o
   3   2  13      213.21      193.44      9.95 o
   4   2  13       14.99       11.26      3.45 o
   5   2  13      134.07      131.21      6.96 o
   6   2  13      312.00      309.58     13.91 o
   7   2  13       32.09       26.69      5.54 o
   8   2  13        4.09        2.56      4.66 o
   9   2  13       33.07       29.18      9.14 o
   1   3  13        0.22       -0.83      4.40 o
   2   3  13      274.35      279.43     15.43 o
   3   3  13      119.19      105.44      7.25 o
   4   3  13      139.21      122.15      6.96 o
   5   3  13      183.88      179.97      9.69 o
   6   3  13        2.26        1.35      5.50 o
   7   3  13      304.82      322.33     17.27 o
   8   3  13       21.64       12.99      5.66 o
   9   3  13      106.98      120.51     28.33 o
   1   4  13      284.72      284.58     15.69 o
   2   4  13       96.82       84.28      4.95 o
   3   4  13       10.64       10.31      2.60 o
   4   4  13       54.79       49.64      5.72 o
   5   4  13      163.84      140.11     10.19 o
   6   4  13      192.22      193.95     41.62 o
   7   4  13       27.44       44.68     10.92 o
   8   4  13        2.25        5.34     12.10 o
   1   5  13      215.69      209.72     23.89 o
   2   5  13      164.89      160.33     11.63 o
   3   5  13       30.49       29.31      7.17 o
   4   5  13        6.71       12.87      7.26 o
   5   5  13        6.39        3.51      6.99 o
   6   5  13      217.93      205.32     22.20 o
   7   5  13      218.46      217.08     21.96 o
   1   6  13      361.42      390.71     23.66 o
   2   6  13       67.73       63.10      9.38 o
   3   6  13        7.71        5.34      4.76 o
   4   6  13       50.04       59.94     12.55 o
   5   6  13       35.32       51.37     11.64 o
   1   7  13       17.63        5.38      8.60 o
   2   7  13      414.34      468.50     26.42 o
   3   7  13       92.61       58.75     14.60 o
   0   0  14      408.97      375.53     36.55 o
   2   0  14       77.45       61.45     11.60 o
   4   0  14      294.17      279.67     18.07 o
   6   0  14       32.51       28.02      6.69 o
   8   0  14      136.97      146.04     22.07 o
   0   1  14      124.52      116.31     11.68 o
   1   1  14      977.08     1094.34     37.45 o
   2   1  14      107.86      110.81      8.51 o
   3   1  14      104.63      115.22      8.06 o
   4   1  14        3.38        5.26      4.70 o
   5   1  14      342.47      329.25     13.72 o
   6   1  14       74.77       71.74      9.81 o
   7   1  14      169.44      170.52     13.33 o
   8   1  14       13.59       11.46      7.01 o
   0   2  14      279.62      291.14     22.15 o
   1   2  14      206.94      225.04     10.99 o
   2   2  14       15.87       11.72     10.91 o
   3   2  14        0.54       -0.40      2.91 o
   4   2  14      257.08      255.02     12.60 o
   5   2  14       15.97       21.16      5.66 o
   6   2  14       76.71       89.06      7.91 o
   7   2  14       22.08       16.69      5.49 o
   8   2  14      427.94      441.21     27.31 o
   0   3  14      220.00      180.67     12.99 o
   1   3  14       91.57       95.72      9.36 o
   2   3  14       47.88       45.78      4.45 o
   3   3  14       94.85       94.12     10.55 o
   4   3  14        7.00        1.35      4.03 o
   5   3  14       61.47       57.86      6.91 o
   6   3  14      135.70      136.12     12.56 o
   7   3  14       70.68       77.65     11.53 o
   0   4  14      158.82      169.87     22.28 o
   1   4  14        9.84        9.17      5.64 o
   2   4  14       53.90       43.16      6.52 o
   3   4  14       92.91       95.09      9.01 o
   4   4  14       92.12       82.47     11.11 o
   5   4  14      108.53       63.82     18.69 o
   6   4  14       39.89       40.39      9.94 o
   7   4  14       55.30       53.18     15.30 o
   0   5  14      358.88      400.62     38.44 o
   1   5  14       16.75        4.25      9.15 o
   2   5  14       75.27       72.88     12.63 o
   3   5  14       89.61       85.34     11.79 o
   4   5  14      112.34      138.17     13.88 o
   5   5  14       21.46       18.85     18.20 o
   0   6  14      141.13      121.06     15.48 o
   1   6  14       56.93       71.62     11.33 o
   2   6  14      109.77      117.51     15.46 o
   3   6  14      262.66      295.35     25.32 o
   2   0  15      523.53      564.26     30.99 o
   4   0  15       82.74       77.71      9.47 o
   6   0  15      868.29      906.70     50.41 o
   1   1  15       76.32       84.76     15.35 o
   2   1  15       70.84       56.19      6.22 o
   3   1  15      451.61      478.50     21.12 o
   4   1  15       57.60       56.95      8.00 o
   5   1  15      100.76       89.29      7.90 o
   6   1  15       11.46       10.17     11.94 o
   7   1  15       54.04       51.88      6.67 o
   1   2  15       49.68       52.71      6.28 o
   2   2  15      553.02      609.50     22.06 o
   3   2  15       32.99       35.95      6.80 o
   4   2  15       41.80       25.03     10.13 o
   5   2  15       71.98       84.67      7.59 o
   6   2  15      155.45      123.61     10.78 o
   1   3  15      269.93      271.26     17.85 o
   2   3  15       79.34       90.90     12.90 o
   3   3  15       12.00        4.10      7.71 o
   4   3  15       37.49       30.63      9.59 o
   5   3  15      132.77      154.62     20.33 o
   6   3  15       97.95      103.51     18.48 o
   1   4  15      100.75      110.47     12.31 o
   2   4  15      189.79      180.09     15.67 o
   3   4  15       40.37       32.67      8.74 o
   4   4  15        7.29        2.54      8.39 o
   5   4  15       93.68       94.54     18.56 o
   1   5  15       38.48       35.46     29.17 o
   2   5  15       69.60       67.99     12.50 o
   3   5  15       26.21       36.66     15.71 o
   0   0  16      537.63      602.44     84.70 o
   2   0  16       80.13       98.47     19.70 o
   4   0  16      507.43      558.14     32.32 o
   0   1  16      216.07      209.44     19.05 o
   1   1  16      269.21      290.38     15.37 o
   2   1  16      148.83      156.08     14.23 o
   3   1  16      143.28      141.82     10.96 o
   4   1  16       32.52       40.98      6.56 o
   5   1  16       37.71       31.16      9.76 o
   0   2  16      155.59      185.57     14.70 o
   1   2  16        4.71        4.10      4.97 o
   2   2  16      108.97      103.48     10.59 o
   3   2  16       10.16       12.44      9.99 o
   4   2  16      226.81      189.95     31.25 o
   0   3  16        5.35       14.27     12.44 o
   1   3  16      371.00      378.30     32.06 o
   2   3  16       24.75       -0.22     32.64 o
   3   3  16       70.02       56.27     10.21 o
   0   4  16       40.40       56.41     25.20 o
   1   4  16        9.80        3.29     10.17 o
   2   0  17      247.11      213.70     24.30 o
   1   1  17      234.87      239.43     12.01 o
 
